# Supplementary material for: Integrated Strategy From In Vitro, In Situ, In Vivo to In Silico for Predicting Active Constituents and Exploring Molecular Mechanisms of Tongfengding Capsule for Treating Gout by Inhibiting Inflammatory Responses
Source: Front Pharmacol. 2021 Nov 29;12:759157. doi: 10.3389/fphar.2021.759157 (PMC8666879; doi:10.3389/fphar.2021.759157)
Supplement: Supplementary file 3 [file DataSheet2.xlsx]

## Sheet: Supplementary Table 4
Supplementary Table 4. Putative targets for absorbed components from TFDC
Peak No.	Similarscore	Drugbank_ID	Target_name	Target_Uniprotacc	Target_Uniprotid	Genesymbol		Putative targets for absorbed components from TFDC after removing the overlap
3	0.7	DB03227	ADP-ribosyl cyclase/cyclic ADP-ribose hydrolase 2	Q10588	BST1_HUMAN	BST1		BST1
3	0.7	DB03227	Nicotinamide/nicotinic acid mononucleotide adenylyltransferase 1	Q9HAN9	NMNA1_HUMAN	NMNAT1		NMNAT1
3	0.7	DB03227	Nicotinamide/nicotinic acid mononucleotide adenylyltransferase 3	Q96T66	NMNA3_HUMAN	NMNAT3		NMNAT3
3	0.7013	DB02573	Ribonuclease pancreatic	P07998	RNAS1_HUMAN	RNASE1		RNASE1
3	0.7031	DB02471	Lactase-phlorizin hydrolase	P09848	LPH_HUMAN	LCT		LCT
3	0.7031	DB02471	Lactase-like protein	Q6UWM7	LCTL_HUMAN	LCTL		LCTL
3	0.7031	DB02471	Glycogen phosphorylase, muscle form	P11217	PYGM_HUMAN	PYGM		PYGM
3	0.7037	DB02684	Bifunctional glutamate/proline--tRNA ligase	P07814	SYEP_HUMAN	EPRS		EPRS
3	0.7049	DB03354	Glycogen phosphorylase, muscle form	P11217	PYGM_HUMAN	PYGM		YARS
3	0.7051	DB07205	Tyrosine--tRNA ligase, cytoplasmic	P54577	SYYC_HUMAN	YARS		COMT
3	0.7067	DB03907	Catechol O-methyltransferase	P21964	COMT_HUMAN	COMT		DCPS
3	0.7083	DB01961	Ribonuclease pancreatic	P07998	RNAS1_HUMAN	RNASE1		EIF4E
3	0.7089	DB01960	m7GpppX diphosphatase	Q96C86	DCPS_HUMAN	DCPS		ADORA1
3	0.7089	DB01960	Eukaryotic translation initiation factor 4E	P06730	IF4E_HUMAN	EIF4E		ADORA2A
3	0.7101	DB00651	Adenosine receptor A1	P30542	AA1R_HUMAN	ADORA1		PDE4A
3	0.7101	DB00651	Adenosine receptor A2a	P29274	AA2AR_HUMAN	ADORA2A		PDE4B
3	0.7101	DB00651	cAMP-specific 3',5'-cyclic phosphodiesterase 4A	P27815	PDE4A_HUMAN	PDE4A		PDE4C
3	0.7101	DB00651	cAMP-specific 3',5'-cyclic phosphodiesterase 4B	Q07343	PDE4B_HUMAN	PDE4B		PDE4D
3	0.7101	DB00651	cAMP-specific 3',5'-cyclic phosphodiesterase 4C	Q08493	PDE4C_HUMAN	PDE4C		PDE7A
3	0.7101	DB00651	cAMP-specific 3',5'-cyclic phosphodiesterase 4D	Q08499	PDE4D_HUMAN	PDE4D		PDE7B
3	0.7101	DB00651	High affinity cAMP-specific 3',5'-cyclic phosphodiesterase 7A	Q13946	PDE7A_HUMAN	PDE7A		CMAS
3	0.7101	DB00651	cAMP-specific 3',5'-cyclic phosphodiesterase 7B	Q9NP56	PDE7B_HUMAN	PDE7B		PNP
3	0.7105	DB02485	N-acylneuraminate cytidylyltransferase	Q8NFW8	NEUA_HUMAN	CMAS		BLVRB
3	0.7123	DB04754	Purine nucleoside phosphorylase	P00491	PNPH_HUMAN	PNP		PGD
3	0.7143	DB00140	Flavin reductase (NADPH)	P30043	BLVRB_HUMAN	BLVRB		RFK
3	0.7143	DB03962	6-phosphogluconate dehydrogenase, decarboxylating	P52209	6PGD_HUMAN	PGD		SULT1E1
3	0.7143	DB02391	Purine nucleoside phosphorylase	P00491	PNPH_HUMAN	PNP		HSP90B1
3	0.7143	DB00140	Riboflavin kinase	Q969G6	RIFK_HUMAN	RFK		ACAD8
3	0.7143	DB03186	Ribonuclease pancreatic	P07998	RNAS1_HUMAN	RNASE1		ACADM
3	0.7143	DB02902	Estrogen sulfotransferase	P49888	ST1E1_HUMAN	SULT1E1		ACADS
3	0.7164	DB02103	Endoplasmin	P14625	ENPL_HUMAN	HSP90B1		ACOX1
3	0.7179	DB03147	Isobutyryl-CoA dehydrogenase, mitochondrial	Q9UKU7	ACAD8_HUMAN	ACAD8		AIFM1
3	0.7179	DB03147	Medium-chain specific acyl-CoA dehydrogenase, mitochondrial	P11310	ACADM_HUMAN	ACADM		CYB5R1
3	0.7179	DB03147	Short-chain specific acyl-CoA dehydrogenase, mitochondrial	P16219	ACADS_HUMAN	ACADS		CYB5R3
3	0.7179	DB03147	Peroxisomal acyl-coenzyme A oxidase 1	Q15067	ACOX1_HUMAN	ACOX1		DAO
3	0.7179	DB03147	Apoptosis-inducing factor 1, mitochondrial	O95831	AIFM1_HUMAN	AIFM1		DLD
3	0.7179	DB03147	NADH-cytochrome b5 reductase 1	Q9UHQ9	NB5R1_HUMAN	CYB5R1		DPYD
3	0.7179	DB03147	NADH-cytochrome b5 reductase 3	P00387	NB5R3_HUMAN	CYB5R3		DTYMK
3	0.7179	DB03147	D-amino-acid oxidase	P14920	OXDA_HUMAN	DAO		ERO1B
3	0.7179	DB03147	Dihydrolipoyl dehydrogenase, mitochondrial	P09622	DLDH_HUMAN	DLD		FDXR
3	0.7179	DB03147	Dihydropyrimidine dehydrogenase [NADP(+)]	Q12882	DPYD_HUMAN	DPYD		GCDH
3	0.7179	DB03280	Thymidylate kinase	P23919	KTHY_HUMAN	DTYMK		GFER
3	0.7179	DB03147	ERO1-like protein beta	Q86YB8	ERO1B_HUMAN	ERO1B		GSR
3	0.7179	DB03147	NADPH:adrenodoxin oxidoreductase, mitochondrial	P22570	ADRO_HUMAN	FDXR		IL4I1
3	0.7179	DB03147	Glutaryl-CoA dehydrogenase, mitochondrial	Q92947	GCDH_HUMAN	GCDH		IVD
3	0.7179	DB03147	FAD-linked sulfhydryl oxidase ALR	P55789	ALR_HUMAN	GFER		MAOA
3	0.7179	DB03147	Glutathione reductase, mitochondrial	P00390	GSHR_HUMAN	GSR		MAOB
3	0.7179	DB03147	L-amino-acid oxidase	Q96RQ9	OXLA_HUMAN	IL4I1		NOS1
3	0.7179	DB03147	Isovaleryl-CoA dehydrogenase, mitochondrial	P26440	IVD_HUMAN	IVD		NQO1
3	0.7179	DB03147	Amine oxidase [flavin-containing] A	P21397	AOFA_HUMAN	MAOA		NQO2
3	0.7179	DB03147	Amine oxidase [flavin-containing] B	P27338	AOFB_HUMAN	MAOB		POR
3	0.7179	DB03147	Nitric oxide synthase, brain	P29475	NOS1_HUMAN	NOS1		TXNRD1
3	0.7179	DB03147	NAD(P)H dehydrogenase [quinone] 1	P15559	NQO1_HUMAN	NQO1		XDH
3	0.7179	DB03147	Ribosyldihydronicotinamide dehydrogenase [quinone]	P16083	NQO2_HUMAN	NQO2		NME1
3	0.7179	DB03147	NADPH--cytochrome P450 reductase	P16435	NCPR_HUMAN	POR		TK2
3	0.7179	DB03147	Thioredoxin reductase 1, cytoplasmic	Q16881	TRXR1_HUMAN	TXNRD1		CMPK1
3	0.7179	DB03147	Xanthine dehydrogenase/oxidase	P47989	XDH_HUMAN	XDH		UCK2
3	0.72	DB03491	Nucleoside diphosphate kinase A	P15531	NDKA_HUMAN	NME1		AHCY
3	0.72	DB02181	Nucleoside diphosphate kinase A	P15531	NDKA_HUMAN	NME1		NNT
3	0.7206	DB04485	Thymidine kinase 2, mitochondrial	O00142	KITM_HUMAN	TK2		IMPDH1
3	0.7222	DB03403	UMP-CMP kinase	P30085	KCY_HUMAN	CMPK1		IMPDH2
3	0.7222	DB03765	Ribonuclease pancreatic	P07998	RNAS1_HUMAN	RNASE1		POLB
3	0.7222	DB03403	Uridine-cytidine kinase 2	Q9BZX2	UCK2_HUMAN	UCK2		PAPSS1
3	0.7241	DB03216	Adenosylhomocysteinase	P23526	SAHH_HUMAN	AHCY		AMD1
3	0.726	DB05009	Adenosine receptor A2a	P29274	AA2AR_HUMAN	ADORA2A		CBS
3	0.7313	DB03835	Glycogen phosphorylase, muscle form	P11217	PYGM_HUMAN	PYGM		GNMT
3	0.7324	DB04757	Purine nucleoside phosphorylase	P00491	PNPH_HUMAN	PNP		MAT1A
3	0.7333	DB01763	NAD(P) transhydrogenase, mitochondrial	Q13423	NNTM_HUMAN	NNT		MAT2A
3	0.7361	DB03948	Inosine-5'-monophosphate dehydrogenase 1	P20839	IMDH1_HUMAN	IMPDH1		ATIC
3	0.7361	DB03948	Inosine-5'-monophosphate dehydrogenase 2	P12268	IMDH2_HUMAN	IMPDH2		GAPDH
3	0.7361	DB03222	DNA polymerase beta	P06746	DPOLB_HUMAN	POLB		HCN2
3	0.7361	DB02431	Uridine-cytidine kinase 2	Q9BZX2	UCK2_HUMAN	UCK2		PDE2A
3	0.7368	DB03958	m7GpppX diphosphatase	Q96C86	DCPS_HUMAN	DCPS		PRKAR1A
3	0.7368	DB01649	m7GpppX diphosphatase	Q96C86	DCPS_HUMAN	DCPS		AASS
3	0.7368	DB01649	Eukaryotic translation initiation factor 4E	P06730	IF4E_HUMAN	EIF4E		ARF6
3	0.7368	DB03708	Bifunctional 3'-phosphoadenosine 5'-phosphosulfate synthase 1	O43252	PAPS1_HUMAN	PAPSS1		CANT1
3	0.7397	DB00118	S-adenosylmethionine decarboxylase proenzyme	P17707	DCAM_HUMAN	AMD1		FHIT
3	0.7397	DB00118	Cystathionine beta-synthase	P35520	CBS_HUMAN	CBS		RAB11A
3	0.7397	DB00118	Catechol O-methyltransferase	P21964	COMT_HUMAN	COMT		TGM3
3	0.7397	DB00118	Glycine N-methyltransferase	Q14749	GNMT_HUMAN	GNMT		HPRT1
3	0.7397	DB00118	S-adenosylmethionine synthase isoform type-1	Q00266	METK1_HUMAN	MAT1A		HSD17B1
3	0.7397	DB00118	S-adenosylmethionine synthase isoform type-2	P31153	METK2_HUMAN	MAT2A		ADSSL1
3	0.7429	DB01700	Bifunctional purine biosynthesis protein PURH	P31939	PUR9_HUMAN	ATIC		ADH1A
3	0.7432	DB03593	m7GpppX diphosphatase	Q96C86	DCPS_HUMAN	DCPS		ADH1B
3	0.7432	DB03893	Glyceraldehyde-3-phosphate dehydrogenase	P04406	G3P_HUMAN	GAPDH		ADH1C
3	0.7465	DB02315	Potassium/sodium hyperpolarization-activated cyclic nucleotide-gated channel 2	Q9UL51	HCN2_HUMAN	HCN2		ADH4
3	0.7465	DB02315	cGMP-dependent 3',5'-cyclic phosphodiesterase	O00408	PDE2A_HUMAN	PDE2A		ADH5
3	0.7465	DB01790	cAMP-dependent protein kinase type I-alpha regulatory subunit	P10644	KAP0_HUMAN	PRKAR1A		ADH7
3	0.7465	DB02315	cAMP-dependent protein kinase type I-alpha regulatory subunit	P10644	KAP0_HUMAN	PRKAR1A		AKR1B1
3	0.7467	DB02338	Alpha-aminoadipic semialdehyde synthase, mitochondrial	Q9UDR5	AASS_HUMAN	AASS		AKR1C1
3	0.7467	DB01864	ADP-ribosylation factor 6	P62330	ARF6_HUMAN	ARF6		AKR1C2
3	0.7467	DB03486	Soluble calcium-activated nucleotidase 1	Q8WVQ1	CANT1_HUMAN	CANT1		AKR1C3
3	0.7467	DB02338	Dihydropyrimidine dehydrogenase [NADP(+)]	Q12882	DPYD_HUMAN	DPYD		AKR1C4
3	0.7467	DB04389	Bis(5'-adenosyl)-triphosphatase	P49789	FHIT_HUMAN	FHIT		ALDH1A1
3	0.7467	DB01864	Ras-related protein Rab-11A	P62491	RB11A_HUMAN	RAB11A		ALDH1A2
3	0.7467	DB01864	Protein-glutamine gamma-glutamyltransferase E	Q08188	TGM3_HUMAN	TGM3		ALDH1A3
3	0.7467	DB02338	Thioredoxin reductase 1, cytoplasmic	Q16881	TRXR1_HUMAN	TXNRD1		ALDH1B1
3	0.75	DB02309	Bifunctional purine biosynthesis protein PURH	P31939	PUR9_HUMAN	ATIC		ALDH2
3	0.75	DB02309	Hypoxanthine-guanine phosphoribosyltransferase	P00492	HPRT_HUMAN	HPRT1		ALDH3A1
3	0.75	DB03479	Glycogen phosphorylase, muscle form	P11217	PYGM_HUMAN	PYGM		ALDH3A2
3	0.7534	DB02323	Estradiol 17-beta-dehydrogenase 1	P14061	DHB1_HUMAN	HSD17B1		ALDH3B1
3	0.7534	DB02607	Nucleoside diphosphate kinase A	P15531	NDKA_HUMAN	NME1		ALDH3B2
3	0.7536	DB03510	Adenylosuccinate synthetase isozyme 1	Q8N142	PURA1_HUMAN	ADSSL1		ALDH4A1
3	0.7568	DB00157	Alpha-aminoadipic semialdehyde synthase, mitochondrial	Q9UDR5	AASS_HUMAN	AASS		ALDH5A1
3	0.7568	DB00157	Short-chain specific acyl-CoA dehydrogenase, mitochondrial	P16219	ACADS_HUMAN	ACADS		ALDH6A1
3	0.7568	DB00157	Alcohol dehydrogenase 1A	P07327	ADH1A_HUMAN	ADH1A		ALDH7A1
3	0.7568	DB00157	Alcohol dehydrogenase 1B	P00325	ADH1B_HUMAN	ADH1B		ALDH9A1
3	0.7568	DB00157	Alcohol dehydrogenase 1C	P00326	ADH1G_HUMAN	ADH1C		AMT
3	0.7568	DB00157	Alcohol dehydrogenase 4	P08319	ADH4_HUMAN	ADH4		BDH1
3	0.7568	DB00157	Alcohol dehydrogenase class-3	P11766	ADHX_HUMAN	ADH5		BLVRA
3	0.7568	DB00157	Alcohol dehydrogenase class 4 mu/sigma chain	P40394	ADH7_HUMAN	ADH7		CDO1
3	0.7568	DB00157	Aldose reductase	P15121	ALDR_HUMAN	AKR1B1		CYP17A1
3	0.7568	DB00157	Aldo-keto reductase family 1 member C1	Q04828	AK1C1_HUMAN	AKR1C1		CYP4A11
3	0.7568	DB00157	Aldo-keto reductase family 1 member C2	P52895	AK1C2_HUMAN	AKR1C2		DHCR7
3	0.7568	DB00157	Aldo-keto reductase family 1 member C3	P42330	AK1C3_HUMAN	AKR1C3		DHFR
3	0.7568	DB00157	Aldo-keto reductase family 1 member C4	P17516	AK1C4_HUMAN	AKR1C4		DLAT
3	0.7568	DB00157	Retinal dehydrogenase 1	P00352	AL1A1_HUMAN	ALDH1A1		EHHADH
3	0.7568	DB00157	Retinal dehydrogenase 2	O94788	AL1A2_HUMAN	ALDH1A2		GAPDHS
3	0.7568	DB00157	Aldehyde dehydrogenase family 1 member A3	P47895	AL1A3_HUMAN	ALDH1A3		GLUD1
3	0.7568	DB00157	Aldehyde dehydrogenase X, mitochondrial	P30837	AL1B1_HUMAN	ALDH1B1		GLUD2
3	0.7568	DB00157	Aldehyde dehydrogenase, mitochondrial	P05091	ALDH2_HUMAN	ALDH2		GMDS
3	0.7568	DB00157	Aldehyde dehydrogenase, dimeric NADP-preferring	P30838	AL3A1_HUMAN	ALDH3A1		GPD1
3	0.7568	DB00157	Fatty aldehyde dehydrogenase	P51648	AL3A2_HUMAN	ALDH3A2		H6PD
3	0.7568	DB00157	Aldehyde dehydrogenase family 3 member B1	P43353	AL3B1_HUMAN	ALDH3B1		HADH
3	0.7568	DB00157	Aldehyde dehydrogenase family 3 member B2	P48448	AL3B2_HUMAN	ALDH3B2		HADHA
3	0.7568	DB00157	Delta-1-pyrroline-5-carboxylate dehydrogenase, mitochondrial	P30038	AL4A1_HUMAN	ALDH4A1		HIBADH
3	0.7568	DB00157	Succinate-semialdehyde dehydrogenase, mitochondrial	P51649	SSDH_HUMAN	ALDH5A1		HMGCR
3	0.7568	DB00157	Methylmalonate-semialdehyde dehydrogenase [acylating], mitochondrial	Q02252	MMSA_HUMAN	ALDH6A1		HMOX1
3	0.7568	DB00157	Alpha-aminoadipic semialdehyde dehydrogenase	P49419	AL7A1_HUMAN	ALDH7A1		HMOX2
3	0.7568	DB00157	4-trimethylaminobutyraldehyde dehydrogenase	P49189	AL9A1_HUMAN	ALDH9A1		HPGD
3	0.7568	DB00157	Aminomethyltransferase, mitochondrial	P48728	GCST_HUMAN	AMT		HSD11B1
3	0.7568	DB00157	D-beta-hydroxybutyrate dehydrogenase, mitochondrial	Q02338	BDH_HUMAN	BDH1		HSD11B2
3	0.7568	DB00157	Biliverdin reductase A	P53004	BIEA_HUMAN	BLVRA		HSD17B10
3	0.7568	DB00157	Flavin reductase (NADPH)	P30043	BLVRB_HUMAN	BLVRB		HSD17B2
3	0.7568	DB00157	Cysteine dioxygenase type 1	Q16878	CDO1_HUMAN	CDO1		HSD17B3
3	0.7568	DB00157	NADH-cytochrome b5 reductase 3	P00387	NB5R3_HUMAN	CYB5R3		HSD17B4
3	0.7568	DB00157	Steroid 17-alpha-hydroxylase/17,20 lyase	P05093	CP17A_HUMAN	CYP17A1		HSD17B7
3	0.7568	DB00157	Cytochrome P450 4A11	Q02928	CP4AB_HUMAN	CYP4A11		HSD17B8
3	0.7568	DB00157	7-dehydrocholesterol reductase	Q9UBM7	DHCR7_HUMAN	DHCR7		HSD3B1
3	0.7568	DB00157	Dihydrofolate reductase	P00374	DYR_HUMAN	DHFR		HSD3B2
3	0.7568	DB00157	Dihydrolipoyllysine-residue acetyltransferase component of pyruvate dehydrogenase complex, mitochondrial	P10515	ODP2_HUMAN	DLAT		IDH3A
3	0.7568	DB00157	Dihydrolipoyl dehydrogenase, mitochondrial	P09622	DLDH_HUMAN	DLD		IDH3B
3	0.7568	DB00157	Peroxisomal bifunctional enzyme	Q08426	ECHP_HUMAN	EHHADH		IDH3G
3	0.7568	DB02716	Eukaryotic translation initiation factor 4E	P06730	IF4E_HUMAN	EIF4E		LDHA
3	0.7568	DB00157	Glyceraldehyde-3-phosphate dehydrogenase	P04406	G3P_HUMAN	GAPDH		LDHAL6A
3	0.7568	DB00157	Glyceraldehyde-3-phosphate dehydrogenase, testis-specific	O14556	G3PT_HUMAN	GAPDHS		LDHAL6B
3	0.7568	DB00157	Glutamate dehydrogenase 1, mitochondrial	P00367	DHE3_HUMAN	GLUD1		LDHB
3	0.7568	DB00157	Glutamate dehydrogenase 2, mitochondrial	P49448	DHE4_HUMAN	GLUD2		LDHC
3	0.7568	DB02547	GDP-mannose 4,6 dehydratase	O60547	GMDS_HUMAN	GMDS		MDH1
3	0.7568	DB00157	Glycerol-3-phosphate dehydrogenase [NAD(+)], cytoplasmic	P21695	GPDA_HUMAN	GPD1		MDH2
3	0.7568	DB00157	Glutathione reductase, mitochondrial	P00390	GSHR_HUMAN	GSR		ME1
3	0.7568	DB00157	GDH/6PGL endoplasmic bifunctional protein	O95479	G6PE_HUMAN	H6PD		ME2
3	0.7568	DB00157	Hydroxyacyl-coenzyme A dehydrogenase, mitochondrial	Q16836	HCDH_HUMAN	HADH		ME3
3	0.7568	DB00157	Trifunctional enzyme subunit alpha, mitochondrial	P40939	ECHA_HUMAN	HADHA		MSMO1
3	0.7568	DB00157	3-hydroxyisobutyrate dehydrogenase, mitochondrial	P31937	3HIDH_HUMAN	HIBADH		MTHFD1
3	0.7568	DB00157	3-hydroxy-3-methylglutaryl-coenzyme A reductase	P04035	HMDH_HUMAN	HMGCR		MTHFD2
3	0.7568	DB00157	Heme oxygenase 1	P09601	HMOX1_HUMAN	HMOX1		MT-ND1
3	0.7568	DB00157	Heme oxygenase 2	P30519	HMOX2_HUMAN	HMOX2		MT-ND2
3	0.7568	DB00157	15-hydroxyprostaglandin dehydrogenase [NAD(+)]	P15428	PGDH_HUMAN	HPGD		MT-ND3
3	0.7568	DB00157	Corticosteroid 11-beta-dehydrogenase isozyme 1	P28845	DHI1_HUMAN	HSD11B1		MT-ND4
3	0.7568	DB00157	Corticosteroid 11-beta-dehydrogenase isozyme 2	P80365	DHI2_HUMAN	HSD11B2		MT-ND4L
3	0.7568	DB00157	Estradiol 17-beta-dehydrogenase 1	P14061	DHB1_HUMAN	HSD17B1		MT-ND5
3	0.7568	DB00157	3-hydroxyacyl-CoA dehydrogenase type-2	Q99714	HCD2_HUMAN	HSD17B10		MT-ND6
3	0.7568	DB00157	Estradiol 17-beta-dehydrogenase 2	P37059	DHB2_HUMAN	HSD17B2		NDUFA1
3	0.7568	DB00157	Testosterone 17-beta-dehydrogenase 3	P37058	DHB3_HUMAN	HSD17B3		NDUFA10
3	0.7568	DB00157	Peroxisomal multifunctional enzyme type 2	P51659	DHB4_HUMAN	HSD17B4		NDUFA11
3	0.7568	DB00157	3-keto-steroid reductase	P56937	DHB7_HUMAN	HSD17B7		NDUFA12
3	0.7568	DB00157	Estradiol 17-beta-dehydrogenase 8	Q92506	DHB8_HUMAN	HSD17B8		NDUFA13
3	0.7568	DB00157	3 beta-hydroxysteroid dehydrogenase/Delta 5-->4-isomerase type 1	P14060	3BHS1_HUMAN	HSD3B1		NDUFA2
3	0.7568	DB00157	3 beta-hydroxysteroid dehydrogenase/Delta 5-->4-isomerase type 2	P26439	3BHS2_HUMAN	HSD3B2		NDUFA3
3	0.7568	DB00157	Isocitrate dehydrogenase [NAD] subunit alpha, mitochondrial	P50213	IDH3A_HUMAN	IDH3A		NDUFA4
3	0.7568	DB00157	Isocitrate dehydrogenase [NAD] subunit beta, mitochondrial	O43837	IDH3B_HUMAN	IDH3B		NDUFA4L2
3	0.7568	DB00157	Isocitrate dehydrogenase [NAD] subunit gamma, mitochondrial	P51553	IDH3G_HUMAN	IDH3G		NDUFA5
3	0.7568	DB00157	Inosine-5'-monophosphate dehydrogenase 1	P20839	IMDH1_HUMAN	IMPDH1		NDUFA6
3	0.7568	DB00157	Inosine-5'-monophosphate dehydrogenase 2	P12268	IMDH2_HUMAN	IMPDH2		NDUFA7
3	0.7568	DB00157	L-lactate dehydrogenase A chain	P00338	LDHA_HUMAN	LDHA		NDUFA8
3	0.7568	DB00157	L-lactate dehydrogenase A-like 6A	Q6ZMR3	LDH6A_HUMAN	LDHAL6A		NDUFA9
3	0.7568	DB00157	L-lactate dehydrogenase A-like 6B	Q9BYZ2	LDH6B_HUMAN	LDHAL6B		NDUFAB1
3	0.7568	DB00157	L-lactate dehydrogenase B chain	P07195	LDHB_HUMAN	LDHB		NDUFB1
3	0.7568	DB00157	L-lactate dehydrogenase C chain	P07864	LDHC_HUMAN	LDHC		NDUFB10
3	0.7568	DB00157	Malate dehydrogenase, cytoplasmic	P40925	MDHC_HUMAN	MDH1		NDUFB2
3	0.7568	DB00157	Malate dehydrogenase, mitochondrial	P40926	MDHM_HUMAN	MDH2		NDUFB3
3	0.7568	DB00157	NADP-dependent malic enzyme	P48163	MAOX_HUMAN	ME1		NDUFB4
3	0.7568	DB00157	NAD-dependent malic enzyme, mitochondrial	P23368	MAOM_HUMAN	ME2		NDUFB5
3	0.7568	DB00157	NADP-dependent malic enzyme, mitochondrial	Q16798	MAON_HUMAN	ME3		NDUFB6
3	0.7568	DB00157	Methylsterol monooxygenase 1	Q15800	MSMO1_HUMAN	MSMO1		NDUFB7
3	0.7568	DB00157	C-1-tetrahydrofolate synthase, cytoplasmic	P11586	C1TC_HUMAN	MTHFD1		NDUFB8
3	0.7568	DB00157	Bifunctional methylenetetrahydrofolate dehydrogenase/cyclohydrolase, mitochondrial	P13995	MTDC_HUMAN	MTHFD2		NDUFB9
3	0.7568	DB00157	NADH-ubiquinone oxidoreductase chain 1	P03886	NU1M_HUMAN	MT-ND1		NDUFC1
3	0.7568	DB00157	NADH-ubiquinone oxidoreductase chain 2	P03891	NU2M_HUMAN	MT-ND2		NDUFC2
3	0.7568	DB00157	NADH-ubiquinone oxidoreductase chain 3	P03897	NU3M_HUMAN	MT-ND3		NDUFS1
3	0.7568	DB00157	NADH-ubiquinone oxidoreductase chain 4	P03905	NU4M_HUMAN	MT-ND4		NDUFS2
3	0.7568	DB00157	NADH-ubiquinone oxidoreductase chain 4L	P03901	NU4LM_HUMAN	MT-ND4L		NDUFS3
3	0.7568	DB00157	NADH-ubiquinone oxidoreductase chain 5	P03915	NU5M_HUMAN	MT-ND5		NDUFS4
3	0.7568	DB00157	NADH-ubiquinone oxidoreductase chain 6	P03923	NU6M_HUMAN	MT-ND6		NDUFS5
3	0.7568	DB00157	NADH dehydrogenase [ubiquinone] 1 alpha subcomplex subunit 1	O15239	NDUA1_HUMAN	NDUFA1		NDUFS6
3	0.7568	DB00157	NADH dehydrogenase [ubiquinone] 1 alpha subcomplex subunit 10, mitochondrial	O95299	NDUAA_HUMAN	NDUFA10		NDUFS7
3	0.7568	DB00157	NADH dehydrogenase [ubiquinone] 1 alpha subcomplex subunit 11	Q86Y39	NDUAB_HUMAN	NDUFA11		NDUFS8
3	0.7568	DB00157	NADH dehydrogenase [ubiquinone] 1 alpha subcomplex subunit 12	Q9UI09	NDUAC_HUMAN	NDUFA12		NDUFV1
3	0.7568	DB00157	NADH dehydrogenase [ubiquinone] 1 alpha subcomplex subunit 13	Q9P0J0	NDUAD_HUMAN	NDUFA13		NDUFV2
3	0.7568	DB00157	NADH dehydrogenase [ubiquinone] 1 alpha subcomplex subunit 2	O43678	NDUA2_HUMAN	NDUFA2		NDUFV3
3	0.7568	DB00157	NADH dehydrogenase [ubiquinone] 1 alpha subcomplex subunit 3	O95167	NDUA3_HUMAN	NDUFA3		NSDHL
3	0.7568	DB00157	Cytochrome c oxidase subunit NDUFA4	O00483	NDUA4_HUMAN	NDUFA4		OGDH
3	0.7568	DB00157	NADH dehydrogenase [ubiquinone] 1 alpha subcomplex subunit 4-like 2	Q9NRX3	NUA4L_HUMAN	NDUFA4L2		PCK1
3	0.7568	DB00157	NADH dehydrogenase [ubiquinone] 1 alpha subcomplex subunit 5	Q16718	NDUA5_HUMAN	NDUFA5		PDHA1
3	0.7568	DB00157	NADH dehydrogenase [ubiquinone] 1 alpha subcomplex subunit 6	P56556	NDUA6_HUMAN	NDUFA6		PDHA2
3	0.7568	DB00157	NADH dehydrogenase [ubiquinone] 1 alpha subcomplex subunit 7	O95182	NDUA7_HUMAN	NDUFA7		PDHB
3	0.7568	DB00157	NADH dehydrogenase [ubiquinone] 1 alpha subcomplex subunit 8	P51970	NDUA8_HUMAN	NDUFA8		PHGDH
3	0.7568	DB00157	NADH dehydrogenase [ubiquinone] 1 alpha subcomplex subunit 9, mitochondrial	Q16795	NDUA9_HUMAN	NDUFA9		PYCR1
3	0.7568	DB00157	Acyl carrier protein, mitochondrial	O14561	ACPM_HUMAN	NDUFAB1		PYCR2
3	0.7568	DB00157	NADH dehydrogenase [ubiquinone] 1 beta subcomplex subunit 1	O75438	NDUB1_HUMAN	NDUFB1		QDPR
3	0.7568	DB00157	NADH dehydrogenase [ubiquinone] 1 beta subcomplex subunit 10	O96000	NDUBA_HUMAN	NDUFB10		RDH5
3	0.7568	DB00157	NADH dehydrogenase [ubiquinone] 1 beta subcomplex subunit 2, mitochondrial	O95178	NDUB2_HUMAN	NDUFB2		SORD
3	0.7568	DB00157	NADH dehydrogenase [ubiquinone] 1 beta subcomplex subunit 3	O43676	NDUB3_HUMAN	NDUFB3		TSTA3
3	0.7568	DB00157	NADH dehydrogenase [ubiquinone] 1 beta subcomplex subunit 4	O95168	NDUB4_HUMAN	NDUFB4		TYR
3	0.7568	DB00157	NADH dehydrogenase [ubiquinone] 1 beta subcomplex subunit 5, mitochondrial	O43674	NDUB5_HUMAN	NDUFB5		UGDH
3	0.7568	DB00157	NADH dehydrogenase [ubiquinone] 1 beta subcomplex subunit 6	O95139	NDUB6_HUMAN	NDUFB6		ADK
3	0.7568	DB00157	NADH dehydrogenase [ubiquinone] 1 beta subcomplex subunit 7	P17568	NDUB7_HUMAN	NDUFB7		DNMT1
3	0.7568	DB00157	NADH dehydrogenase [ubiquinone] 1 beta subcomplex subunit 8, mitochondrial	O95169	NDUB8_HUMAN	NDUFB8		RRM1
3	0.7568	DB00157	NADH dehydrogenase [ubiquinone] 1 beta subcomplex subunit 9	Q9Y6M9	NDUB9_HUMAN	NDUFB9		TYMS
3	0.7568	DB00157	NADH dehydrogenase [ubiquinone] 1 subunit C1, mitochondrial	O43677	NDUC1_HUMAN	NDUFC1		CDA
3	0.7568	DB00157	NADH dehydrogenase [ubiquinone] 1 subunit C2	O95298	NDUC2_HUMAN	NDUFC2		AKR1A1
3	0.7568	DB00157	NADH-ubiquinone oxidoreductase 75 kDa subunit, mitochondrial	P28331	NDUS1_HUMAN	NDUFS1		AKR1B10
3	0.7568	DB00157	NADH dehydrogenase [ubiquinone] iron-sulfur protein 2, mitochondrial	O75306	NDUS2_HUMAN	NDUFS2		CRYZ
3	0.7568	DB00157	NADH dehydrogenase [ubiquinone] iron-sulfur protein 3, mitochondrial	O75489	NDUS3_HUMAN	NDUFS3		DCXR
3	0.7568	DB00157	NADH dehydrogenase [ubiquinone] iron-sulfur protein 4, mitochondrial	O43181	NDUS4_HUMAN	NDUFS4		DECR1
3	0.7568	DB00157	NADH dehydrogenase [ubiquinone] iron-sulfur protein 5	O43920	NDUS5_HUMAN	NDUFS5		DHRS11
3	0.7568	DB00157	NADH dehydrogenase [ubiquinone] iron-sulfur protein 6, mitochondrial	O75380	NDUS6_HUMAN	NDUFS6		DHRS4L1
3	0.7568	DB00157	NADH dehydrogenase [ubiquinone] iron-sulfur protein 7, mitochondrial	O75251	NDUS7_HUMAN	NDUFS7		G6PD
3	0.7568	DB00157	NADH dehydrogenase [ubiquinone] iron-sulfur protein 8, mitochondrial	O00217	NDUS8_HUMAN	NDUFS8		HINT1
3	0.7568	DB00157	NADH dehydrogenase [ubiquinone] flavoprotein 1, mitochondrial	P49821	NDUV1_HUMAN	NDUFV1		IDH1
3	0.7568	DB00157	NADH dehydrogenase [ubiquinone] flavoprotein 2, mitochondrial	P19404	NDUV2_HUMAN	NDUFV2		PARP1
3	0.7568	DB00157	NADH dehydrogenase [ubiquinone] flavoprotein 3, mitochondrial	P56181	NDUV3_HUMAN	NDUFV3		PTGR1
3	0.7568	DB00157	NAD(P) transhydrogenase, mitochondrial	Q13423	NNTM_HUMAN	NNT		RPL37
3	0.7568	DB00157	Ribosyldihydronicotinamide dehydrogenase [quinone]	P16083	NQO2_HUMAN	NQO2		SPR
3	0.7568	DB00157	Sterol-4-alpha-carboxylate 3-dehydrogenase, decarboxylating	Q15738	NSDHL_HUMAN	NSDHL		WARS
3	0.7568	DB00157	2-oxoglutarate dehydrogenase, mitochondrial	Q02218	ODO1_HUMAN	OGDH		RAB8B
3	0.7568	DB03725	Phosphoenolpyruvate carboxykinase, cytosolic [GTP]	P35558	PCKGC_HUMAN	PCK1		TOP1
3	0.7568	DB00157	Pyruvate dehydrogenase E1 component subunit alpha, somatic form, mitochondrial	P08559	ODPA_HUMAN	PDHA1		ARF1
3	0.7568	DB00157	Pyruvate dehydrogenase E1 component subunit alpha, testis-specific form, mitochondrial	P29803	ODPAT_HUMAN	PDHA2		DCK
3	0.7568	DB00157	Pyruvate dehydrogenase E1 component subunit beta, mitochondrial	P11177	ODPB_HUMAN	PDHB		DLG4
3	0.7568	DB00157	D-3-phosphoglycerate dehydrogenase	O43175	SERA_HUMAN	PHGDH		GMPR
3	0.7568	DB00157	Pyrroline-5-carboxylate reductase 1, mitochondrial	P32322	P5CR1_HUMAN	PYCR1		GUK1
3	0.7568	DB00157	Pyrroline-5-carboxylate reductase 2	Q96C36	P5CR2_HUMAN	PYCR2		PDE5A
3	0.7568	DB00157	Dihydropteridine reductase	P09417	DHPR_HUMAN	QDPR		POLA1
3	0.7568	DB00157	11-cis retinol dehydrogenase	Q92781	RDH1_HUMAN	RDH5		BCKDK
3	0.7568	DB00157	Sorbitol dehydrogenase	Q00796	DHSO_HUMAN	SORD		CDC42
3	0.7568	DB00157	GDP-L-fucose synthase	Q13630	FCL_HUMAN	TSTA3		PFKFB1
3	0.7568	DB00157	Tyrosinase	P14679	TYRO_HUMAN	TYR		PMS2
3	0.7568	DB00157	UDP-glucose 6-dehydrogenase	O60701	UGDH_HUMAN	UGDH		SYN1
3	0.7571	DB04566	Adenylosuccinate synthetase isozyme 1	Q8N142	PURA1_HUMAN	ADSSL1		RNASE2
3	0.7571	DB03732	ADP-ribosyl cyclase/cyclic ADP-ribose hydrolase 2	Q10588	BST1_HUMAN	BST1		RNASE3
3	0.7571	DB04566	Inosine-5'-monophosphate dehydrogenase 2	P12268	IMDH2_HUMAN	IMPDH2		MAN1B1
3	0.7571	DB04566	Glycogen phosphorylase, muscle form	P11217	PYGM_HUMAN	PYGM		MAN2A1
3	0.7576	DB01843	Glycogen phosphorylase, muscle form	P11217	PYGM_HUMAN	PYGM		ADORA3
3	0.7581	DB07173	Adenosine kinase	P55263	ADK_HUMAN	ADK		ARF4
3	0.76	DB04514	Ribonuclease pancreatic	P07998	RNAS1_HUMAN	RNASE1		ARL1
3	0.7612	DB00441	UMP-CMP kinase	P30085	KCY_HUMAN	CMPK1		ARL3
3	0.7612	DB01262	DNA (cytosine-5)-methyltransferase 1	P26358	DNMT1_HUMAN	DNMT1		ARL5A
3	0.7612	DB00441	Ribonucleoside-diphosphate reductase large subunit	P23921	RIR1_HUMAN	RRM1		ARL5B
3	0.7612	DB00441	Thymidylate synthase	P04818	TYSY_HUMAN	TYMS		ATP2A1
3	0.7619	DB03185	Cytidine deaminase	P32320	CDD_HUMAN	CDA		EEF1A1
3	0.7639	DB03461	Alcohol dehydrogenase 1B	P00325	ADH1B_HUMAN	ADH1B		EEF2
3	0.7639	DB04418	Adenylosuccinate synthetase isozyme 1	Q8N142	PURA1_HUMAN	ADSSL1		EFTUD1
3	0.7639	DB03461	Alcohol dehydrogenase [NADP(+)]	P14550	AK1A1_HUMAN	AKR1A1		EIF2S3
3	0.7639	DB03461	Aldose reductase	P15121	ALDR_HUMAN	AKR1B1		GNAI1
3	0.7639	DB03461	Aldo-keto reductase family 1 member B10	O60218	AK1BA_HUMAN	AKR1B10		GNAT1
3	0.7639	DB03461	Aldo-keto reductase family 1 member C1	Q04828	AK1C1_HUMAN	AKR1C1		GSPT1
3	0.7639	DB03461	Aldo-keto reductase family 1 member C2	P52895	AK1C2_HUMAN	AKR1C2		HRAS
3	0.7639	DB03461	Aldo-keto reductase family 1 member C3	P42330	AK1C3_HUMAN	AKR1C3		INSR
3	0.7639	DB03461	Flavin reductase (NADPH)	P30043	BLVRB_HUMAN	BLVRB		IRGC
3	0.7639	DB03461	Quinone oxidoreductase	Q08257	QOR_HUMAN	CRYZ		KIF1A
3	0.7639	DB03461	L-xylulose reductase	Q7Z4W1	DCXR_HUMAN	DCXR		NME2
3	0.7639	DB03461	2,4-dienoyl-CoA reductase, mitochondrial	Q16698	DECR_HUMAN	DECR1		PDXK
3	0.7639	DB03461	Dihydrofolate reductase	P00374	DYR_HUMAN	DHFR		PGK1
3	0.7639	DB03461	Dehydrogenase/reductase SDR family member 11	Q6UWP2	DHR11_HUMAN	DHRS11		RAB5A
3	0.7639	DB03461	Putative dehydrogenase/reductase SDR family member 4-like 1	P0CG22	DR4L1_HUMAN	DHRS4L1		RAB7A
3	0.7639	DB03461	NADPH:adrenodoxin oxidoreductase, mitochondrial	P22570	ADRO_HUMAN	FDXR		RAB9A
3	0.7639	DB03461	Glucose-6-phosphate 1-dehydrogenase	P11413	G6PD_HUMAN	G6PD		RAC1
3	0.7639	DB03349	Histidine triad nucleotide-binding protein 1	P49773	HINT1_HUMAN	HINT1		RALA
3	0.7639	DB03461	3-hydroxy-3-methylglutaryl-coenzyme A reductase	P04035	HMDH_HUMAN	HMGCR		RAN
3	0.7639	DB03461	Corticosteroid 11-beta-dehydrogenase isozyme 1	P28845	DHI1_HUMAN	HSD11B1		RAP2A
3	0.7639	DB03461	Estradiol 17-beta-dehydrogenase 1	P14061	DHB1_HUMAN	HSD17B1		RHEB
3	0.7639	DB03461	Estradiol 17-beta-dehydrogenase 8	Q92506	DHB8_HUMAN	HSD17B8		RHOA
3	0.7639	DB03461	Isocitrate dehydrogenase [NADP] cytoplasmic	O75874	IDHC_HUMAN	IDH1		RND3
3	0.7639	DB03461	Malate dehydrogenase, cytoplasmic	P40925	MDHC_HUMAN	MDH1		SAR1B
3	0.7639	DB03461	NADP-dependent malic enzyme	P48163	MAOX_HUMAN	ME1		SIRT5
3	0.7639	DB03461	C-1-tetrahydrofolate synthase, cytoplasmic	P11586	C1TC_HUMAN	MTHFD1		SRC
3	0.7639	DB03461	NAD(P) transhydrogenase, mitochondrial	Q13423	NNTM_HUMAN	NNT		TGM2
3	0.7639	DB03461	Nitric oxide synthase, brain	P29475	NOS1_HUMAN	NOS1		TUFM
3	0.7639	DB02498	Poly [ADP-ribose] polymerase 1	P09874	PARP1_HUMAN	PARP1		UCKL1
3	0.7639	DB03349	cAMP-specific 3',5'-cyclic phosphodiesterase 4B	Q07343	PDE4B_HUMAN	PDE4B		HS3ST1
3	0.7639	DB03461	NADPH--cytochrome P450 reductase	P16435	NCPR_HUMAN	POR		HS3ST3A1
3	0.7639	DB03461	Prostaglandin reductase 1	Q14914	PTGR1_HUMAN	PTGR1		NDST1
3	0.7639	DB04602	60S ribosomal protein L37	P61927	RL37_HUMAN	RPL37		SULT1A1
3	0.7639	DB03461	Sepiapterin reductase	P35270	SPRE_HUMAN	SPR		SULT1B1
3	0.7639	DB01831	Tryptophan--tRNA ligase, cytoplasmic	P23381	SYWC_HUMAN	WARS		SULT2A1
3	0.7671	DB03664	UMP-CMP kinase	P30085	KCY_HUMAN	CMPK1		SULT2B1
3	0.7671	DB02082	Ras-related protein Rab-8B	Q92930	RAB8B_HUMAN	RAB8B		PAPOLA
3	0.7681	DB02483	ADP-ribosyl cyclase/cyclic ADP-ribose hydrolase 2	Q10588	BST1_HUMAN	BST1		ACTA1
3	0.7681	DB02483	L-lactate dehydrogenase A chain	P00338	LDHA_HUMAN	LDHA		CCT3
3	0.7681	DB02661	Bifunctional 3'-phosphoadenosine 5'-phosphosulfate synthase 1	O43252	PAPS1_HUMAN	PAPSS1		CFTR
3	0.7681	DB04882	DNA topoisomerase 1	P11387	TOP1_HUMAN	TOP1		CSNK2A1
3	0.7705	DB03769	Adenosylhomocysteinase	P23526	SAHH_HUMAN	AHCY		DAPK1
3	0.7746	DB04121	ADP-ribosylation factor 1	P84077	ARF1_HUMAN	ARF1		EPHA2
3	0.7746	DB01972	Bifunctional purine biosynthesis protein PURH	P31939	PUR9_HUMAN	ATIC		EPHB2
3	0.7746	DB01073	Deoxycytidine kinase	P27707	DCK_HUMAN	DCK		GALK1
3	0.7746	DB01972	Disks large homolog 4	P78352	DLG4_HUMAN	DLG4		GSK3B
3	0.7746	DB01972	GMP reductase 1	P36959	GMPR1_HUMAN	GMPR		GSS
3	0.7746	DB01972	Guanylate kinase	Q16774	KGUA_HUMAN	GUK1		HK1
3	0.7746	DB01972	Histidine triad nucleotide-binding protein 1	P49773	HINT1_HUMAN	HINT1		IGF1R
3	0.7746	DB01972	cGMP-specific 3',5'-cyclic phosphodiesterase	O76074	PDE5A_HUMAN	PDE5A		ITPKA
3	0.7746	DB01073	DNA polymerase alpha catalytic subunit	P09884	DPOLA_HUMAN	POLA1		KIF2C
3	0.7746	DB01073	Ribonucleoside-diphosphate reductase large subunit	P23921	RIR1_HUMAN	RRM1		LCK
3	0.7746	DB01972	Protein-glutamine gamma-glutamyltransferase E	Q08188	TGM3_HUMAN	TGM3		MAPK10
3	0.7761	DB03726	Ribonuclease pancreatic	P07998	RNAS1_HUMAN	RNASE1		MAPK12
3	0.7778	DB01660	[3-methyl-2-oxobutanoate dehydrogenase [lipoamide]] kinase, mitochondrial	O14874	BCKD_HUMAN	BCKDK		PFKFB4
3	0.7778	DB01660	ADP-ribosyl cyclase/cyclic ADP-ribose hydrolase 2	Q10588	BST1_HUMAN	BST1		PIM1
3	0.7778	DB02623	Cell division control protein 42 homolog	P60953	CDC42_HUMAN	CDC42		RAD51
3	0.7778	DB04099	Nicotinamide/nicotinic acid mononucleotide adenylyltransferase 1	Q9HAN9	NMNA1_HUMAN	NMNAT1		SRPK2
3	0.7778	DB04099	Nicotinamide/nicotinic acid mononucleotide adenylyltransferase 3	Q96T66	NMNA3_HUMAN	NMNAT3		TOP2B
3	0.7778	DB02596	Nicotinamide/nicotinic acid mononucleotide adenylyltransferase 3	Q96T66	NMNA3_HUMAN	NMNAT3		TRPM7
3	0.7778	DB02930	6-phosphofructo-2-kinase/fructose-2,6-bisphosphatase 1	P16118	F261_HUMAN	PFKFB1		VCP
3	0.7778	DB02930	Mismatch repair endonuclease PMS2	P54278	PMS2_HUMAN	PMS2		PRKAR2B
3	0.7778	DB01660	Synapsin-1	P17600	SYN1_HUMAN	SYN1		ADA
3	0.7794	DB02098	Ribonuclease pancreatic	P07998	RNAS1_HUMAN	RNASE1		COMTD1
3	0.7794	DB02098	Non-secretory ribonuclease	P10153	RNAS2_HUMAN	RNASE2		DPH5
3	0.7794	DB02098	Eosinophil cationic protein	P12724	ECP_HUMAN	RNASE3		GAMT
3	0.7808	DB03447	Ribonuclease pancreatic	P07998	RNAS1_HUMAN	RNASE1		HNMT
3	0.7812	DB02230	Purine nucleoside phosphorylase	P00491	PNPH_HUMAN	PNP		PCMT1
3	0.7812	DB00900	Purine nucleoside phosphorylase	P00491	PNPH_HUMAN	PNP		PNMT
3	0.7833	DB02742	Endoplasmic reticulum mannosyl-oligosaccharide 1,2-alpha-mannosidase	Q9UKM7	MA1B1_HUMAN	MAN1B1		PRMT1
3	0.7833	DB02742	Alpha-mannosidase 2	Q16706	MA2A1_HUMAN	MAN2A1		PRMT3
3	0.7879	DB05511	Adenosine receptor A3	P0DMS8	AA3R_HUMAN	ADORA3		SETD7
3	0.7879	DB02594	Deoxycytidine kinase	P27707	DCK_HUMAN	DCK		TRDMT1
3	0.7879	DB02594	Thymidine kinase 2, mitochondrial	O00142	KITM_HUMAN	TK2		LSM6
3	0.7887	DB04071	Alcohol dehydrogenase 1C	P00326	ADH1G_HUMAN	ADH1C		AK1
3	0.7887	DB03020	Alcohol dehydrogenase 1C	P00326	ADH1G_HUMAN	ADH1C		AK2
3	0.7887	DB04137	Adenylosuccinate synthetase isozyme 1	Q8N142	PURA1_HUMAN	ADSSL1		AK8
3	0.7887	DB04315	Adenylosuccinate synthetase isozyme 1	Q8N142	PURA1_HUMAN	ADSSL1		SIRT3
3	0.7887	DB04137	ADP-ribosylation factor 1	P84077	ARF1_HUMAN	ARF1		POLE
3	0.7887	DB04315	ADP-ribosylation factor 1	P84077	ARF1_HUMAN	ARF1		POLE2
3	0.7887	DB04315	ADP-ribosylation factor 4	P18085	ARF4_HUMAN	ARF4		POLE3
3	0.7887	DB04315	ADP-ribosylation factor 6	P62330	ARF6_HUMAN	ARF6		POLE4
3	0.7887	DB04315	ADP-ribosylation factor-like protein 1	P40616	ARL1_HUMAN	ARL1		RRM2
3	0.7887	DB04315	ADP-ribosylation factor-like protein 3	P36405	ARL3_HUMAN	ARL3		RRM2B
3	0.7887	DB04315	ADP-ribosylation factor-like protein 5A	Q9Y689	ARL5A_HUMAN	ARL5A		MTAP
3	0.7887	DB04315	ADP-ribosylation factor-like protein 5B	Q96KC2	ARL5B_HUMAN	ARL5B		ACSL1
3	0.7887	DB03909	Sarcoplasmic/endoplasmic reticulum calcium ATPase 1	O14983	AT2A1_HUMAN	ATP2A1		ACSS1
3	0.7887	DB04315	Cell division control protein 42 homolog	P60953	CDC42_HUMAN	CDC42		ACSS2
3	0.7887	DB04315	Elongation factor 1-alpha 1	P68104	EF1A1_HUMAN	EEF1A1		ADCY1
3	0.7887	DB04315	Elongation factor 2	P13639	EF2_HUMAN	EEF2		CREB1
3	0.7887	DB04315	Elongation factor Tu GTP-binding domain-containing protein 1	Q7Z2Z2	ETUD1_HUMAN	EFTUD1		FBP1
3	0.7887	DB04315	Eukaryotic translation initiation factor 2 subunit 3	P41091	IF2G_HUMAN	EIF2S3		PRKAA1
3	0.7887	DB04137	Glutamate dehydrogenase 1, mitochondrial	P00367	DHE3_HUMAN	GLUD1		PRKAB1
3	0.7887	DB04315	GDP-mannose 4,6 dehydratase	O60547	GMDS_HUMAN	GMDS		PRKAB2
3	0.7887	DB04315	Guanine nucleotide-binding protein G(i) subunit alpha-1	P63096	GNAI1_HUMAN	GNAI1		PYGL
3	0.7887	DB04315	Guanine nucleotide-binding protein G(t) subunit alpha-1	P11488	GNAT1_HUMAN	GNAT1		ABCA1
3	0.7887	DB04315	Eukaryotic peptide chain release factor GTP-binding subunit ERF3A	P15170	ERF3A_HUMAN	GSPT1		ABCB1
3	0.7887	DB04137	GTPase HRas	P01112	RASH_HUMAN	HRAS		ABCB11
3	0.7887	DB04315	GTPase HRas	P01112	RASH_HUMAN	HRAS		ABCC2
3	0.7887	DB03909	Insulin receptor	P06213	INSR_HUMAN	INSR		ABCC8
3	0.7887	DB04315	Interferon-inducible GTPase 5	Q6NXR0	IIGP5_HUMAN	IRGC		ABCC9
3	0.7887	DB03909	Kinesin-like protein KIF1A	Q12756	KIF1A_HUMAN	KIF1A		ABCG1
3	0.7887	DB04315	Nucleoside diphosphate kinase A	P15531	NDKA_HUMAN	NME1		ABL1
3	0.7887	DB04315	Nucleoside diphosphate kinase B	P22392	NDKB_HUMAN	NME2		ABL2
3	0.7887	DB03909	Pyridoxal kinase	O00764	PDXK_HUMAN	PDXK		ACVR1
3	0.7887	DB04137	6-phosphofructo-2-kinase/fructose-2,6-bisphosphatase 1	P16118	F261_HUMAN	PFKFB1		ACVR1B
3	0.7887	DB03909	Phosphoglycerate kinase 1	P00558	PGK1_HUMAN	PGK1		ACVRL1
3	0.7887	DB04315	Ras-related protein Rab-11A	P62491	RB11A_HUMAN	RAB11A		ADRBK1
3	0.7887	DB04137	Ras-related protein Rab-5A	P20339	RAB5A_HUMAN	RAB5A		ADRBK2
3	0.7887	DB04315	Ras-related protein Rab-5A	P20339	RAB5A_HUMAN	RAB5A		AFG3L2
3	0.7887	DB04315	Ras-related protein Rab-7a	P51149	RAB7A_HUMAN	RAB7A		AKT1
3	0.7887	DB04315	Ras-related protein Rab-8B	Q92930	RAB8B_HUMAN	RAB8B		ALK
3	0.7887	DB04315	Ras-related protein Rab-9A	P51151	RAB9A_HUMAN	RAB9A		AMHR2
3	0.7887	DB04315	Ras-related C3 botulinum toxin substrate 1	P63000	RAC1_HUMAN	RAC1		APAF1
3	0.7887	DB04315	Ras-related protein Ral-A	P11233	RALA_HUMAN	RALA		ARAF
3	0.7887	DB04315	GTP-binding nuclear protein Ran	P62826	RAN_HUMAN	RAN		ASNA1
3	0.7887	DB04137	Ras-related protein Rap-2a	P10114	RAP2A_HUMAN	RAP2A		ASNS
3	0.7887	DB04315	Ras-related protein Rap-2a	P10114	RAP2A_HUMAN	RAP2A		ASS1
3	0.7887	DB04137	GTP-binding protein Rheb	Q15382	RHEB_HUMAN	RHEB		CDK15
3	0.7887	DB04315	GTP-binding protein Rheb	Q15382	RHEB_HUMAN	RHEB		NAE1
3	0.7887	DB04315	Transforming protein RhoA	P61586	RHOA_HUMAN	RHOA		NT5C2
3	0.7887	DB04137	Rho-related GTP-binding protein RhoE	P61587	RND3_HUMAN	RND3		SLC25A4
3	0.7887	DB04315	GTP-binding protein SAR1b	Q9Y6B6	SAR1B_HUMAN	SAR1B		TLR7
3	0.7887	DB03478	NAD-dependent protein deacylase sirtuin-5, mitochondrial	Q9NXA8	SIR5_HUMAN	SIRT5		TNK2
3	0.7887	DB01893	Proto-oncogene tyrosine-protein kinase Src	P12931	SRC_HUMAN	SRC		RPL10L
3	0.7887	DB04315	Protein-glutamine gamma-glutamyltransferase 2	P21980	TGM2_HUMAN	TGM2		RPL11
3	0.7887	DB04315	Protein-glutamine gamma-glutamyltransferase E	Q08188	TGM3_HUMAN	TGM3		RPL13A
3	0.7887	DB04315	Elongation factor Tu, mitochondrial	P49411	EFTU_HUMAN	TUFM		RPL15
3	0.7887	DB04137	Uridine-cytidine kinase-like 1	Q9NWZ5	UCKL1_HUMAN	UCKL1		RPL19
3	0.7941	DB01812	Heparan sulfate glucosamine 3-O-sulfotransferase 1	O14792	HS3S1_HUMAN	HS3ST1		RPL23
3	0.7941	DB01812	Heparan sulfate glucosamine 3-O-sulfotransferase 3A1	Q9Y663	HS3SA_HUMAN	HS3ST3A1		RPL23A
3	0.7941	DB01812	Bifunctional heparan sulfate N-deacetylase/N-sulfotransferase 1	P52848	NDST1_HUMAN	NDST1		RPL26L1
3	0.7941	DB01812	Ribonuclease pancreatic	P07998	RNAS1_HUMAN	RNASE1		RPL3
3	0.7941	DB02363	Ribonuclease pancreatic	P07998	RNAS1_HUMAN	RNASE1		RPL8
3	0.7941	DB01812	Non-secretory ribonuclease	P10153	RNAS2_HUMAN	RNASE2		RSL24D1
3	0.7941	DB01812	Sulfotransferase 1A1	P50225	ST1A1_HUMAN	SULT1A1		ENPP1
3	0.7941	DB01812	Sulfotransferase family cytosolic 1B member 1	O43704	ST1B1_HUMAN	SULT1B1		BAG1
3	0.7941	DB01812	Estrogen sulfotransferase	P49888	ST1E1_HUMAN	SULT1E1		HSPA8
3	0.7941	DB01812	Bile salt sulfotransferase	Q06520	ST2A1_HUMAN	SULT2A1		CSNK1G2
3	0.7941	DB01812	Sulfotransferase family cytosolic 2B member 1	O00204	ST2B1_HUMAN	SULT2B1		GSG2
3	0.7971	DB01860	Poly(A) polymerase alpha	P51003	PAPOA_HUMAN	PAPOLA		MAPK3
3	0.8	DB04395	Actin, alpha skeletal muscle	P68133	ACTS_HUMAN	ACTA1		ADORA2B
3	0.8	DB04395	T-complex protein 1 subunit gamma	P49368	TCPG_HUMAN	CCT3		ACO2
3	0.8	DB04395	Cystic fibrosis transmembrane conductance regulator	P13569	CFTR_HUMAN	CFTR		CS
3	0.8	DB04395	Casein kinase II subunit alpha	P68400	CSK21_HUMAN	CSNK2A1		ATP6V1C1
3	0.8	DB04395	Death-associated protein kinase 1	P53355	DAPK1_HUMAN	DAPK1		B3GAT1
3	0.8	DB04395	Thymidylate kinase	P23919	KTHY_HUMAN	DTYMK		DDX6
3	0.8	DB04395	Ephrin type-A receptor 2	P29317	EPHA2_HUMAN	EPHA2		HIF1AN
3	0.8	DB04395	Ephrin type-B receptor 2	P29323	EPHB2_HUMAN	EPHB2		SNRPA
3	0.8	DB04395	Galactokinase	P51570	GALK1_HUMAN	GALK1		TREM1
3	0.8	DB04477	Glyceraldehyde-3-phosphate dehydrogenase, testis-specific	O14556	G3PT_HUMAN	GAPDHS		HMGCL
3	0.8	DB04395	Glycogen synthase kinase-3 beta	P49841	GSK3B_HUMAN	GSK3B		ANG
3	0.8	DB04395	Glutathione synthetase	P48637	GSHB_HUMAN	GSS		APRT
3	0.8	DB04395	Hexokinase-1	P19367	HXK1_HUMAN	HK1		BHMT
3	0.8	DB04395	Insulin-like growth factor 1 receptor	P08069	IGF1R_HUMAN	IGF1R		C8G
3	0.8	DB03070	Inosine-5'-monophosphate dehydrogenase 2	P12268	IMDH2_HUMAN	IMPDH2		CPB1
3	0.8	DB04395	Inositol-trisphosphate 3-kinase A	P23677	IP3KA_HUMAN	ITPKA		CTDSP1
3	0.8	DB04395	Kinesin-like protein KIF1A	Q12756	KIF1A_HUMAN	KIF1A		HGS
3	0.8	DB04395	Kinesin-like protein KIF2C	Q99661	KIF2C_HUMAN	KIF2C		ITPA
3	0.8	DB04395	Tyrosine-protein kinase Lck	P06239	LCK_HUMAN	LCK		MIF
3	0.8	DB04395	Mitogen-activated protein kinase 10	P53779	MK10_HUMAN	MAPK10		PLEKHA1
3	0.8	DB04395	Mitogen-activated protein kinase 12	P53778	MK12_HUMAN	MAPK12		TNFSF13B
3	0.8	DB04395	6-phosphofructo-2-kinase/fructose-2,6-bisphosphatase 4	Q16877	F264_HUMAN	PFKFB4		IDH2
3	0.8	DB04395	Serine/threonine-protein kinase pim-1	P11309	PIM1_HUMAN	PIM1		ABO
3	0.8	DB04395	DNA repair protein RAD51 homolog 1	Q06609	RAD51_HUMAN	RAD51		ATP1A1
3	0.8	DB04395	SRSF protein kinase 2	P78362	SRPK2_HUMAN	SRPK2		RARG
3	0.8	DB04395	DNA topoisomerase 2-beta	Q02880	TOP2B_HUMAN	TOP2B		AMY2A
3	0.8	DB04395	Transient receptor potential cation channel subfamily M member 7	Q96QT4	TRPM7_HUMAN	TRPM7		GAA
3	0.8	DB04395	Transitional endoplasmic reticulum ATPase	P55072	TERA_HUMAN	VCP		MGAM
3	0.803	DB02527	Potassium/sodium hyperpolarization-activated cyclic nucleotide-gated channel 2	Q9UL51	HCN2_HUMAN	HCN2		SI
3	0.803	DB02527	cAMP-dependent protein kinase type I-alpha regulatory subunit	P10644	KAP0_HUMAN	PRKAR1A		ATOX1
3	0.803	DB02527	cAMP-dependent protein kinase type II-beta regulatory subunit	P31323	KAP3_HUMAN	PRKAR2B		LYZ
3	0.806	DB00552	Adenosine deaminase	P00813	ADA_HUMAN	ADA		RTCB
3	0.806	DB01752	Catechol O-methyltransferase domain-containing protein 1	Q86VU5	CMTD1_HUMAN	COMTD1		AMY2B
3	0.806	DB01752	Diphthine methyl ester synthase	Q9H2P9	DPH5_HUMAN	DPH5		GLT6D1
3	0.806	DB01752	Guanidinoacetate N-methyltransferase	Q14353	GAMT_HUMAN	GAMT		GLTP
3	0.806	DB01752	Glycine N-methyltransferase	Q14749	GNMT_HUMAN	GNMT		CYP2B6
3	0.806	DB01752	Histamine N-methyltransferase	P50135	HNMT_HUMAN	HNMT		IGKC
3	0.806	DB01752	Protein-L-isoaspartate(D-aspartate) O-methyltransferase	P22061	PIMT_HUMAN	PCMT1		OPRD1
3	0.806	DB01752	Phenylethanolamine N-methyltransferase	P11086	PNMT_HUMAN	PNMT		OPRM1
3	0.806	DB01752	Protein arginine N-methyltransferase 1	Q99873	ANM1_HUMAN	PRMT1		CHRNA2
3	0.806	DB01752	Protein arginine N-methyltransferase 3	O60678	ANM3_HUMAN	PRMT3		OPRK1
3	0.806	DB01752	Histone-lysine N-methyltransferase SETD7	Q8WTS6	SETD7_HUMAN	SETD7		POMC
3	0.806	DB01752	tRNA (cytosine(38)-C(5))-methyltransferase	O14717	TRDMT_HUMAN	TRDMT1		TRIM13
3	0.8088	DB01842	Ribonuclease pancreatic	P07998	RNAS1_HUMAN	RNASE1		CHRM2
3	0.8095	DB02745	U6 snRNA-associated Sm-like protein LSm6	P62312	LSM6_HUMAN	LSM6		CHRNA3
3	0.8116	DB01717	Adenylate kinase isoenzyme 1	P00568	KAD1_HUMAN	AK1		CHRNA4
3	0.8116	DB01717	Adenylate kinase 2, mitochondrial	P54819	KAD2_HUMAN	AK2		CHRNA7
3	0.8116	DB01717	Adenylate kinase 8	Q96MA6	KAD8_HUMAN	AK8		CHRNB2
3	0.8116	DB02059	Elongation factor 2	P13639	EF2_HUMAN	EEF2		CHRNB4
3	0.8116	DB02059	Glyceraldehyde-3-phosphate dehydrogenase	P04406	G3P_HUMAN	GAPDH		CYBA
3	0.8116	DB02059	NAD-dependent protein deacetylase sirtuin-3, mitochondrial	Q9NTG7	SIR3_HUMAN	SIRT3		CYBB
3	0.8116	DB02059	NAD-dependent protein deacylase sirtuin-5, mitochondrial	Q9NXA8	SIR5_HUMAN	SIRT5		GRIN3A
3	0.8136	DB02796	Purine nucleoside phosphorylase	P00491	PNPH_HUMAN	PNP		NCF1
3	0.8143	DB04853	Adenosine receptor A2a	P29274	AA2AR_HUMAN	ADORA2A		NCF2
3	0.8182	DB00242	Purine nucleoside phosphorylase	P00491	PNPH_HUMAN	PNP		NCF4
3	0.8182	DB00242	DNA polymerase alpha catalytic subunit	P09884	DPOLA_HUMAN	POLA1		PGRMC1
3	0.8182	DB00242	DNA polymerase epsilon catalytic subunit A	Q07864	DPOE1_HUMAN	POLE		RAC2
3	0.8182	DB00242	DNA polymerase epsilon subunit 2	P56282	DPOE2_HUMAN	POLE2		SIGMAR1
3	0.8182	DB00242	DNA polymerase epsilon subunit 3	Q9NRF9	DPOE3_HUMAN	POLE3		SLC6A2
3	0.8182	DB00242	DNA polymerase epsilon subunit 4	Q9NR33	DPOE4_HUMAN	POLE4		SLC6A4
3	0.8182	DB00242	Ribonucleoside-diphosphate reductase large subunit	P23921	RIR1_HUMAN	RRM1		DRD2
3	0.8182	DB00242	Ribonucleoside-diphosphate reductase subunit M2	P31350	RIR2_HUMAN	RRM2		SLC18A2
3	0.8182	DB00242	Ribonucleoside-diphosphate reductase subunit M2 B	Q7LG56	RIR2B_HUMAN	RRM2B		ACHE
3	0.8197	DB02281	S-methyl-5'-thioadenosine phosphorylase	Q13126	MTAP_HUMAN	MTAP		HTR3A
3	0.8209	DB00131	Long-chain-fatty-acid--CoA ligase 1	P33121	ACSL1_HUMAN	ACSL1		HTR2A
3	0.8209	DB00131	Acetyl-coenzyme A synthetase 2-like, mitochondrial	Q9NUB1	ACS2L_HUMAN	ACSS1		ADRA2A
3	0.8209	DB00131	Acetyl-coenzyme A synthetase, cytoplasmic	Q9NR19	ACSA_HUMAN	ACSS2		ADRA2B
3	0.8209	DB00131	Adenylate cyclase type 1	Q08828	ADCY1_HUMAN	ADCY1		ADRA2C
3	0.8209	DB00131	Adenosine kinase	P55263	ADK_HUMAN	ADK		CALY
3	0.8209	DB00131	Cyclic AMP-responsive element-binding protein 1	P16220	CREB1_HUMAN	CREB1		DRD1
3	0.8209	DB00131	Fructose-1,6-bisphosphatase 1	P09467	F16P1_HUMAN	FBP1		DRD3
3	0.8209	DB02373	Bis(5'-adenosyl)-triphosphatase	P49789	FHIT_HUMAN	FHIT		DRD4
3	0.8209	DB00131	Histidine triad nucleotide-binding protein 1	P49773	HINT1_HUMAN	HINT1		DRD5
3	0.8209	DB00131	cAMP-specific 3',5'-cyclic phosphodiesterase 4B	Q07343	PDE4B_HUMAN	PDE4B		HTR1A
3	0.8209	DB00131	cAMP-specific 3',5'-cyclic phosphodiesterase 4D	Q08499	PDE4D_HUMAN	PDE4D		HTR1B
3	0.8209	DB00131	Serine/threonine-protein kinase pim-1	P11309	PIM1_HUMAN	PIM1		HTR1D
3	0.8209	DB00131	5'-AMP-activated protein kinase catalytic subunit alpha-1	Q13131	AAPK1_HUMAN	PRKAA1		HTR2B
3	0.8209	DB00131	5'-AMP-activated protein kinase subunit beta-1	Q9Y478	AAKB1_HUMAN	PRKAB1		HTR2C
3	0.8209	DB00131	5'-AMP-activated protein kinase subunit beta-2	O43741	AAKB2_HUMAN	PRKAB2		CHRM1
3	0.8209	DB00131	Glycogen phosphorylase, liver form	P06737	PYGL_HUMAN	PYGL		CHRM3
3	0.8226	DB08473	Casein kinase II subunit alpha	P68400	CSK21_HUMAN	CSNK2A1		BCHE
3	0.8235	DB00171	ATP-binding cassette sub-family A member 1	O95477	ABCA1_HUMAN	ABCA1		OPRL1
3	0.8235	DB00171	Multidrug resistance protein 1	P08183	MDR1_HUMAN	ABCB1		PRKCD
3	0.8235	DB00171	Bile salt export pump	O95342	ABCBB_HUMAN	ABCB11		CES1
3	0.8235	DB00171	Canalicular multispecific organic anion transporter 1	Q92887	MRP2_HUMAN	ABCC2		APCS
3	0.8235	DB00171	ATP-binding cassette sub-family C member 8	Q09428	ABCC8_HUMAN	ABCC8		PPP1CC
3	0.8235	DB00171	ATP-binding cassette sub-family C member 9	O60706	ABCC9_HUMAN	ABCC9		ATP5A1
3	0.8235	DB00171	ATP-binding cassette sub-family G member 1	P45844	ABCG1_HUMAN	ABCG1		ATP5B
3	0.8235	DB00171	Tyrosine-protein kinase ABL1	P00519	ABL1_HUMAN	ABL1		ATP5C1
3	0.8235	DB00171	Abelson tyrosine-protein kinase 2	P42684	ABL2_HUMAN	ABL2		PTGS1
3	0.8235	DB00171	Long-chain-fatty-acid--CoA ligase 1	P33121	ACSL1_HUMAN	ACSL1		PTGS2
3	0.8235	DB00171	Acetyl-coenzyme A synthetase 2-like, mitochondrial	Q9NUB1	ACS2L_HUMAN	ACSS1		LCN2
3	0.8235	DB00171	Acetyl-coenzyme A synthetase, cytoplasmic	Q9NR19	ACSA_HUMAN	ACSS2		ORM1
3	0.8235	DB00171	Activin receptor type-1	Q04771	ACVR1_HUMAN	ACVR1		ORM2
3	0.8235	DB00171	Activin receptor type-1B	P36896	ACV1B_HUMAN	ACVR1B		SMARCA5
3	0.8235	DB00171	Serine/threonine-protein kinase receptor R3	P37023	ACVL1_HUMAN	ACVRL1		AMY1A
3	0.8235	DB00171	Adenylate cyclase type 1	Q08828	ADCY1_HUMAN	ADCY1		GCK
3	0.8235	DB00171	Beta-adrenergic receptor kinase 1	P25098	ARBK1_HUMAN	ADRBK1		GNPDA1
3	0.8235	DB00171	Beta-adrenergic receptor kinase 2	P35626	ARBK2_HUMAN	ADRBK2		IFNB1
3	0.8235	DB00171	AFG3-like protein 2	Q9Y4W6	AFG32_HUMAN	AFG3L2		KRTAP5-2
3	0.8235	DB00171	RAC-alpha serine/threonine-protein kinase	P31749	AKT1_HUMAN	AKT1		KRTAP5-3
3	0.8235	DB00171	ALK tyrosine kinase receptor	Q9UM73	ALK_HUMAN	ALK		LGALS2
3	0.8235	DB00171	Anti-Muellerian hormone type-2 receptor	Q16671	AMHR2_HUMAN	AMHR2		LGALS7
3	0.8235	DB00171	Apoptotic protease-activating factor 1	O14727	APAF_HUMAN	APAF1		MB
3	0.8235	DB00171	Serine/threonine-protein kinase A-Raf	P10398	ARAF_HUMAN	ARAF		NCAN
3	0.8235	DB00171	ATPase ASNA1	O43681	ASNA_HUMAN	ASNA1		NUDT9
3	0.8235	DB00171	Asparagine synthetase [glutamine-hydrolyzing]	P08243	ASNS_HUMAN	ASNS		SFTPD
3	0.8235	DB00171	Argininosuccinate synthase	P00966	ASSY_HUMAN	ASS1		SIGLEC1
3	0.8235	DB00171	Cyclin-dependent kinase 15	Q96Q40	CDK15_HUMAN	CDK15		SLC5A2
3	0.8235	DB02183	Histidine triad nucleotide-binding protein 1	P49773	HINT1_HUMAN	HINT1		MBL2
3	0.8235	DB00171	NEDD8-activating enzyme E1 regulatory subunit	Q13564	ULA1_HUMAN	NAE1		ALKBH2
3	0.8235	DB04366	Nucleoside diphosphate kinase A	P15531	NDKA_HUMAN	NME1		ALKBH3
3	0.8235	DB00171	Cytosolic purine 5'-nucleotidase	P49902	5NTC_HUMAN	NT5C2		BBOX1
3	0.8235	DB00171	5'-AMP-activated protein kinase catalytic subunit alpha-1	Q13131	AAPK1_HUMAN	PRKAA1		DBH
3	0.8235	DB00171	ADP/ATP translocase 1	P12235	ADT1_HUMAN	SLC25A4		EGLN1
3	0.8235	DB04860	Toll-like receptor 7	Q9NYK1	TLR7_HUMAN	TLR7		EGLN2
3	0.8235	DB00171	Activated CDC42 kinase 1	Q07912	ACK1_HUMAN	TNK2		EGLN3
3	0.8261	DB08437	60S ribosomal protein L10-like	Q96L21	RL10L_HUMAN	RPL10L		KDM5D
3	0.8261	DB08437	60S ribosomal protein L11	P62913	RL11_HUMAN	RPL11		OGFOD1
3	0.8261	DB08437	60S ribosomal protein L13a	P40429	RL13A_HUMAN	RPL13A		OGFOD2
3	0.8261	DB08437	60S ribosomal protein L15	P61313	RL15_HUMAN	RPL15		P3H1
3	0.8261	DB08437	60S ribosomal protein L19	P84098	RL19_HUMAN	RPL19		P3H2
3	0.8261	DB08437	60S ribosomal protein L23	P62829	RL23_HUMAN	RPL23		P3H3
3	0.8261	DB08437	60S ribosomal protein L23a	P62750	RL23A_HUMAN	RPL23A		P4HA1
3	0.8261	DB08437	60S ribosomal protein L26-like 1	Q9UNX3	RL26L_HUMAN	RPL26L1		P4HTM
3	0.8261	DB08437	60S ribosomal protein L3	P39023	RL3_HUMAN	RPL3		PAM
3	0.8261	DB08437	60S ribosomal protein L37	P61927	RL37_HUMAN	RPL37		PHYH
3	0.8261	DB08437	60S ribosomal protein L8	P62917	RL8_HUMAN	RPL8		PLOD1
3	0.8261	DB08437	Probable ribosome biogenesis protein RLP24	Q9UHA3	RLP24_HUMAN	RSL24D1		PLOD2
3	0.8361	DB00811	Adenosine kinase	P55263	ADK_HUMAN	ADK		PLOD3
3	0.8361	DB00811	Ectonucleotide pyrophosphatase/phosphodiesterase family member 1	P22413	ENPP1_HUMAN	ENPP1		SLC23A1
3	0.8361	DB00811	Inosine-5'-monophosphate dehydrogenase 1	P20839	IMDH1_HUMAN	IMPDH1		TMLHE
3	0.8361	DB00811	Cytosolic purine 5'-nucleotidase	P49902	5NTC_HUMAN	NT5C2		ESR1
3	0.8387	DB02933	S-methyl-5'-thioadenosine phosphorylase	Q13126	MTAP_HUMAN	MTAP		PTPN1
3	0.8413	DB00928	DNA (cytosine-5)-methyltransferase 1	P26358	DNMT1_HUMAN	DNMT1		GANAB
3	0.8413	DB00631	DNA polymerase alpha catalytic subunit	P09884	DPOLA_HUMAN	POLA1		GANC
3	0.8413	DB00631	Ribonucleoside-diphosphate reductase large subunit	P23921	RIR1_HUMAN	RRM1		GBA
3	0.8485	DB03331	Glyceraldehyde-3-phosphate dehydrogenase, testis-specific	O14556	G3PT_HUMAN	GAPDHS		PPARG
3	0.8507	DB07045	BAG family molecular chaperone regulator 1	Q99933	BAG1_HUMAN	BAG1		CDK1
3	0.8507	DB07045	Heat shock cognate 71 kDa protein	P11142	HSP7C_HUMAN	HSPA8		CDK2
3	0.8548	DB02282	S-methyl-5'-thioadenosine phosphorylase	Q13126	MTAP_HUMAN	MTAP		CDK4
3	0.8689	DB03719	Endoplasmin	P14625	ENPL_HUMAN	HSP90B1		CDK5
3	0.871	DB05494	Deoxycytidine kinase	P27707	DCK_HUMAN	DCK		CDK6
3	0.871	DB00987	DNA polymerase beta	P06746	DPOLB_HUMAN	POLB		CDK7
3	0.871	DB02097	Uridine-cytidine kinase 2	Q9BZX2	UCK2_HUMAN	UCK2		CDK8
3	0.873	DB03609	Purine nucleoside phosphorylase	P00491	PNPH_HUMAN	PNP		CDK9
3	0.875	DB04954	Adenosine receptor A1	P30542	AA1R_HUMAN	ADORA1		EGFR
3	0.8769	DB06213	Adenosine receptor A2a	P29274	AA2AR_HUMAN	ADORA2A		UGCG
3	0.9032	DB02472	Adenosine deaminase	P00813	ADA_HUMAN	ADA		SERPINA1
3	0.9032	DB03015	Adenosine deaminase	P00813	ADA_HUMAN	ADA		GABRB3
3	0.9048	DB01280	DNA polymerase alpha catalytic subunit	P09884	DPOLA_HUMAN	POLA1		GLRA3
3	0.918	DB04604	Casein kinase I isoform gamma-2	P78368	KC1G2_HUMAN	CSNK1G2		BACE1
3	0.918	DB04604	Serine/threonine-protein kinase haspin	Q8TF76	HASP_HUMAN	GSG2		CHRM4
3	0.918	DB04604	Mitogen-activated protein kinase 3	P27361	MK03_HUMAN	MAPK3		CHRM5
3	0.9194	DB02857	Purine nucleoside phosphorylase	P00491	PNPH_HUMAN	PNP		HRH1
3	0.931	DB03273	Adenosylhomocysteinase	P23526	SAHH_HUMAN	AHCY		ACE
3	0.9322	DB04335	Purine nucleoside phosphorylase	P00491	PNPH_HUMAN	PNP		SLC18A1
3	0.9483	DB04440	Adenosine deaminase	P00813	ADA_HUMAN	ADA		DPP4
3	1	DB04218	Adenosine deaminase	P00813	ADA_HUMAN	ADA		GRIA2
3	1	DB00640	Adenosine receptor A1	P30542	AA1R_HUMAN	ADORA1		CHRNA1
3	1	DB00640	Adenosine receptor A2a	P29274	AA2AR_HUMAN	ADORA2A		CHRNA10
3	1	DB00640	Adenosine receptor A2b	P29275	AA2BR_HUMAN	ADORA2B		CHRNA5
3	1	DB00640	Adenosine receptor A3	P0DMS8	AA3R_HUMAN	ADORA3		CHRNA6
6	0.7	DB04562	Aconitate hydratase, mitochondrial	Q99798	ACON_HUMAN	ACO2		CHRNA9
6	0.7368	DB03589	NAD-dependent malic enzyme, mitochondrial	P23368	MAOM_HUMAN	ME2		CHRNB1
6	0.75	DB02637	Citrate synthase, mitochondrial	O75390	CISY_HUMAN	CS		CHRNB3
6	0.75	DB02637	Sepiapterin reductase	P35270	SPRE_HUMAN	SPR		CHRND
6	0.7895	DB01694	V-type proton ATPase subunit C 1	P21283	VATC1_HUMAN	ATP6V1C1		CHRNE
6	0.7895	DB01694	Galactosylgalactosylxylosylprotein 3-beta-glucuronosyltransferase 1	Q9P2W7	B3GA1_HUMAN	B3GAT1		CHRNG
6	0.7895	DB01694	Probable ATP-dependent RNA helicase DDX6	P26196	DDX6_HUMAN	DDX6		MAPK1
6	0.7895	DB01694	Hypoxia-inducible factor 1-alpha inhibitor	Q9NWT6	HIF1N_HUMAN	HIF1AN		ADRA1A
6	0.7895	DB02175	U1 small nuclear ribonucleoprotein A	P09012	SNRPA_HUMAN	SNRPA		HTR6
6	0.7895	DB02175	Proto-oncogene tyrosine-protein kinase Src	P12931	SRC_HUMAN	SRC		HTR7
6	0.7895	DB01694	Triggering receptor expressed on myeloid cells 1	Q9NP99	TREM1_HUMAN	TREM1		ADRB1
6	0.7917	DB04072	Aconitate hydratase, mitochondrial	Q99798	ACON_HUMAN	ACO2		CACNA1H
6	0.8	DB04594	Hydroxymethylglutaryl-CoA lyase, mitochondrial	P35914	HMGCL_HUMAN	HMGCL		CACNA2D2
6	0.85	DB03499	Citrate synthase, mitochondrial	O75390	CISY_HUMAN	CS		KCNH2
6	0.85	DB03499	NAD-dependent malic enzyme, mitochondrial	P23368	MAOM_HUMAN	ME2		CHRFAM7A
6	0.8636	DB04272	Aldose reductase	P15121	ALDR_HUMAN	AKR1B1		CACNA1A
6	0.8636	DB04272	Angiogenin	P03950	ANGI_HUMAN	ANG		CACNA1B
6	0.8636	DB04272	Adenine phosphoribosyltransferase	P07741	APT_HUMAN	APRT		CACNA1C
6	0.8636	DB04272	Betaine--homocysteine S-methyltransferase 1	Q93088	BHMT1_HUMAN	BHMT		CACNA1D
6	0.8636	DB04272	Complement component C8 gamma chain	P07360	CO8G_HUMAN	C8G		CACNA1F
6	0.8636	DB04272	Carboxypeptidase B	P15086	CBPB1_HUMAN	CPB1		CACNA1G
6	0.8636	DB04272	Citrate synthase, mitochondrial	O75390	CISY_HUMAN	CS		CACNA1I
6	0.8636	DB04272	Carboxy-terminal domain RNA polymerase II polypeptide A small phosphatase 1	Q9GZU7	CTDS1_HUMAN	CTDSP1		CACNA1S
6	0.8636	DB04272	Glycine N-methyltransferase	Q14749	GNMT_HUMAN	GNMT		CACNB1
6	0.8636	DB04272	Hepatocyte growth factor-regulated tyrosine kinase substrate	O14964	HGS_HUMAN	HGS		CACNB2
6	0.8636	DB04272	Heparan sulfate glucosamine 3-O-sulfotransferase 3A1	Q9Y663	HS3SA_HUMAN	HS3ST3A1		CACNB3
6	0.8636	DB04272	L-amino-acid oxidase	Q96RQ9	OXLA_HUMAN	IL4I1		CACNB4
6	0.8636	DB04272	Inosine triphosphate pyrophosphatase	Q9BY32	ITPA_HUMAN	ITPA		KCNJ11
6	0.8636	DB04272	U6 snRNA-associated Sm-like protein LSm6	P62312	LSM6_HUMAN	LSM6		SCN5A
6	0.8636	DB04272	Malate dehydrogenase, mitochondrial	P40926	MDHM_HUMAN	MDH2		PDE10A
6	0.8636	DB04272	Macrophage migration inhibitory factor	P14174	MIF_HUMAN	MIF		NOS2
6	0.8636	DB04272	cGMP-specific 3',5'-cyclic phosphodiesterase	O76074	PDE5A_HUMAN	PDE5A		EPHB4
6	0.8636	DB04272	Pleckstrin homology domain-containing family A member 1	Q9HB21	PKHA1_HUMAN	PLEKHA1		ALAD
6	0.8636	DB04272	Ribonuclease pancreatic	P07998	RNAS1_HUMAN	RNASE1		ASPH
6	0.8636	DB04272	Eosinophil cationic protein	P12724	ECP_HUMAN	RNASE3		HSD17B6
6	0.8636	DB04272	Proto-oncogene tyrosine-protein kinase Src	P12931	SRC_HUMAN	SRC		OXCT1
6	0.8636	DB04272	Tumor necrosis factor ligand superfamily member 13B	Q9Y275	TN13B_HUMAN	TNFSF13B		OXCT2
6	0.8636	DB04272	Uridine-cytidine kinase 2	Q9BZX2	UCK2_HUMAN	UCK2		P4HA2
6	0.95	DB01727	Aconitate hydratase, mitochondrial	Q99798	ACON_HUMAN	ACO2		SDHA
6	0.95	DB01727	Isocitrate dehydrogenase [NADP] cytoplasmic	O75874	IDHC_HUMAN	IDH1		SDHB
6	0.95	DB01727	Isocitrate dehydrogenase [NADP], mitochondrial	P48735	IDHP_HUMAN	IDH2		SDHC
8	0.7391	DB03499	Citrate synthase, mitochondrial	O75390	CISY_HUMAN	CS		SDHD
8	0.7391	DB03499	NAD-dependent malic enzyme, mitochondrial	P23368	MAOM_HUMAN	ME2		SLC13A1
8	0.7727	DB04594	Hydroxymethylglutaryl-CoA lyase, mitochondrial	P35914	HMGCL_HUMAN	HMGCL		SLC13A2
8	0.7917	DB04377	3-hydroxy-3-methylglutaryl-coenzyme A reductase	P04035	HMDH_HUMAN	HMGCR		SLC13A3
8	0.9091	DB01727	Aconitate hydratase, mitochondrial	Q99798	ACON_HUMAN	ACO2		SLC25A10
8	0.9091	DB01727	Isocitrate dehydrogenase [NADP] cytoplasmic	O75874	IDHC_HUMAN	IDH1		SUCLA2
8	0.9091	DB01727	Isocitrate dehydrogenase [NADP], mitochondrial	P48735	IDHP_HUMAN	IDH2		SUCLG1
8	0.9167	DB04072	Aconitate hydratase, mitochondrial	Q99798	ACON_HUMAN	ACO2		SUCLG2
8	1	DB04272	Aldose reductase	P15121	ALDR_HUMAN	AKR1B1		SUCNR1
8	1	DB04272	Angiogenin	P03950	ANGI_HUMAN	ANG		CPA1
8	1	DB04272	Adenine phosphoribosyltransferase	P07741	APT_HUMAN	APRT		AKR1D1
8	1	DB04272	Betaine--homocysteine S-methyltransferase 1	Q93088	BHMT1_HUMAN	BHMT		HBA1
8	1	DB04272	Complement component C8 gamma chain	P07360	CO8G_HUMAN	C8G		HBB
8	1	DB04272	Carboxypeptidase B	P15086	CBPB1_HUMAN	CPB1		SRD5A2
8	1	DB04272	Citrate synthase, mitochondrial	O75390	CISY_HUMAN	CS		NR3C1
8	1	DB04272	Carboxy-terminal domain RNA polymerase II polypeptide A small phosphatase 1	Q9GZU7	CTDS1_HUMAN	CTDSP1		VDR
8	1	DB04272	Glycine N-methyltransferase	Q14749	GNMT_HUMAN	GNMT		CYP19A1
8	1	DB04272	Hepatocyte growth factor-regulated tyrosine kinase substrate	O14964	HGS_HUMAN	HGS		PGR
8	1	DB04272	Heparan sulfate glucosamine 3-O-sulfotransferase 3A1	Q9Y663	HS3SA_HUMAN	HS3ST3A1		RORA
8	1	DB04272	L-amino-acid oxidase	Q96RQ9	OXLA_HUMAN	IL4I1		PLAT
8	1	DB04272	Inosine triphosphate pyrophosphatase	Q9BY32	ITPA_HUMAN	ITPA		PTGER1
8	1	DB04272	U6 snRNA-associated Sm-like protein LSm6	P62312	LSM6_HUMAN	LSM6		PTGIR
8	1	DB04272	Malate dehydrogenase, mitochondrial	P40926	MDHM_HUMAN	MDH2		AR
8	1	DB04272	Macrophage migration inhibitory factor	P14174	MIF_HUMAN	MIF		ADCY2
8	1	DB04272	cGMP-specific 3',5'-cyclic phosphodiesterase	O76074	PDE5A_HUMAN	PDE5A		ADCY5
8	1	DB04272	Pleckstrin homology domain-containing family A member 1	Q9HB21	PKHA1_HUMAN	PLEKHA1		GNAS
8	1	DB04272	Ribonuclease pancreatic	P07998	RNAS1_HUMAN	RNASE1		NR3C2
8	1	DB04272	Eosinophil cationic protein	P12724	ECP_HUMAN	RNASE3		PIK3CA
8	1	DB04272	Proto-oncogene tyrosine-protein kinase Src	P12931	SRC_HUMAN	SRC		PIK3CG
8	1	DB04272	Tumor necrosis factor ligand superfamily member 13B	Q9Y275	TN13B_HUMAN	TNFSF13B		PIK3R1
8	1	DB04272	Uridine-cytidine kinase 2	Q9BZX2	UCK2_HUMAN	UCK2		PLK1
14	0.7021	DB04680	Histo-blood group ABO system transferase	P16442	BGAT_HUMAN	ABO		ESR2
14	0.7037	DB00390	Sodium/potassium-transporting ATPase subunit alpha-1	P05023	AT1A1_HUMAN	ATP1A1		GABRA1
14	0.7073	DB04564	Lactase-phlorizin hydrolase	P09848	LPH_HUMAN	LCT		GABRA2
14	0.7083	DB03279	Retinoic acid receptor gamma	P13631	RARG_HUMAN	RARG		GABRA3
14	0.7143	DB02889	Pancreatic alpha-amylase	P04746	AMYP_HUMAN	AMY2A		GABRA4
14	0.7143	DB00284	Pancreatic alpha-amylase	P04746	AMYP_HUMAN	AMY2A		GABRA5
14	0.7143	DB04453	Pancreatic alpha-amylase	P04746	AMYP_HUMAN	AMY2A		GABRA6
14	0.7143	DB03971	Pancreatic alpha-amylase	P04746	AMYP_HUMAN	AMY2A		GABRB1
14	0.7143	DB04618	Pancreatic alpha-amylase	P04746	AMYP_HUMAN	AMY2A		GABRB2
14	0.7143	DB03495	Pancreatic alpha-amylase	P04746	AMYP_HUMAN	AMY2A		GABRD
14	0.7143	DB00284	Lysosomal alpha-glucosidase	P10253	LYAG_HUMAN	GAA		GABRE
14	0.7143	DB00284	Maltase-glucoamylase, intestinal	O43451	MGA_HUMAN	MGAM		GABRG1
14	0.7143	DB00284	Sucrase-isomaltase, intestinal	P14410	SUIS_HUMAN	SI		GABRG2
14	0.7174	DB01698	Aldo-keto reductase family 1 member C3	P42330	AK1C3_HUMAN	AKR1C3		GABRG3
14	0.7442	DB04681	Histo-blood group ABO system transferase	P16442	BGAT_HUMAN	ABO		GABRP
14	0.7556	DB02115	Aldehyde dehydrogenase, mitochondrial	P05091	ALDH2_HUMAN	ALDH2		GABRQ
14	0.7593	DB01078	Sodium/potassium-transporting ATPase subunit alpha-1	P05023	AT1A1_HUMAN	ATP1A1		GRIN1
14	0.7674	DB02772	Actin, alpha skeletal muscle	P68133	ACTS_HUMAN	ACTA1		GRIN2A
14	0.7674	DB02772	Copper transport protein ATOX1	O00244	ATOX1_HUMAN	ATOX1		GRIN2B
14	0.7674	DB02772	Lysozyme C	P61626	LYSC_HUMAN	LYZ		GRIN2C
14	0.7674	DB02772	tRNA-splicing ligase RtcB homolog	Q9Y3I0	RTCB_HUMAN	RTCB		GRIN2D
14	0.7736	DB01092	Sodium/potassium-transporting ATPase subunit alpha-1	P05023	AT1A1_HUMAN	ATP1A1		GRIN3B
14	0.7805	DB03277	Alpha-amylase 2B	P19961	AMY2B_HUMAN	AMY2B		NR1I2
14	0.7805	DB03323	Alpha-amylase 2B	P19961	AMY2B_HUMAN	AMY2B		NR1I3
14	0.7805	DB04465	Glycosyltransferase 6 domain-containing protein 1	Q7Z4J2	GL6D1_HUMAN	GLT6D1		PPARA
14	0.7805	DB04465	Glycolipid transfer protein	Q9NZD2	GLTP_HUMAN	GLTP		LSS
14	0.7907	DB04664	Cytochrome P450 2B6	P20813	CP2B6_HUMAN	CYP2B6		ALOX5
14	0.8095	DB07716	Ig kappa chain C region	P01834	IGKC_HUMAN	IGKC		P2RY12
21	0.7018	DB00956	Delta-type opioid receptor	P41143	OPRD_HUMAN	OPRD1		PTGIS
21	0.7018	DB00956	Mu-type opioid receptor	P35372	OPRM_HUMAN	OPRM1		SMO
21	0.7049	DB00732	Neuronal acetylcholine receptor subunit alpha-2	Q15822	ACHA2_HUMAN	CHRNA2		NCOA2
21	0.7059	DB00854	Delta-type opioid receptor	P41143	OPRD_HUMAN	OPRD1		PRLR
21	0.7059	DB00854	Kappa-type opioid receptor	P41145	OPRK_HUMAN	OPRK1		IGHG2
21	0.7059	DB00854	Mu-type opioid receptor	P35372	OPRM_HUMAN	OPRM1		ANXA1
21	0.7069	DB01565	Delta-type opioid receptor	P41143	OPRD_HUMAN	OPRD1		NR0B1
21	0.7069	DB01565	Kappa-type opioid receptor	P41145	OPRK_HUMAN	OPRK1		YWHAE
21	0.7069	DB01565	Mu-type opioid receptor	P35372	OPRM_HUMAN	OPRM1		IL1B
21	0.7069	DB01565	Pro-opiomelanocortin	P01189	COLI_HUMAN	POMC		AADACL2
21	0.7069	DB01565	E3 ubiquitin-protein ligase TRIM13	O60858	TRI13_HUMAN	TRIM13		CACNA2D1
21	0.7119	DB01336	Muscarinic acetylcholine receptor M2	P08172	ACM2_HUMAN	CHRM2		CACNA2D3
21	0.7119	DB01336	Neuronal acetylcholine receptor subunit alpha-2	Q15822	ACHA2_HUMAN	CHRNA2		CACNG1
21	0.7255	DB00514	Neuronal acetylcholine receptor subunit alpha-2	Q15822	ACHA2_HUMAN	CHRNA2		CYP11B2
21	0.7255	DB00514	Neuronal acetylcholine receptor subunit alpha-3	P32297	ACHA3_HUMAN	CHRNA3		SHBG
21	0.7255	DB00514	Neuronal acetylcholine receptor subunit alpha-4	P43681	ACHA4_HUMAN	CHRNA4		SRD5A1
21	0.7255	DB00514	Neuronal acetylcholine receptor subunit alpha-7	P36544	ACHA7_HUMAN	CHRNA7		SRD5A3
21	0.7255	DB00514	Neuronal acetylcholine receptor subunit beta-2	P17787	ACHB2_HUMAN	CHRNB2		HDAC2
21	0.7255	DB00514	Neuronal acetylcholine receptor subunit beta-4	P30926	ACHB4_HUMAN	CHRNB4		ITGAL
21	0.7255	DB00514	Cytochrome b-245 light chain	P13498	CY24A_HUMAN	CYBA		NCOA1
21	0.7255	DB00514	Cytochrome b-245 heavy chain	P04839	CY24B_HUMAN	CYBB		NR1H4
21	0.7255	DB00514	Glutamate receptor ionotropic, NMDA 3A	Q8TCU5	NMD3A_HUMAN	GRIN3A		COX4I1
21	0.7255	DB00514	Neutrophil cytosol factor 1	P14598	NCF1_HUMAN	NCF1		COX5A
21	0.7255	DB00514	Neutrophil cytosol factor 2	P19878	NCF2_HUMAN	NCF2		COX5B
21	0.7255	DB00514	Neutrophil cytosol factor 4	Q15080	NCF4_HUMAN	NCF4		COX6A2
21	0.7255	DB00514	Delta-type opioid receptor	P41143	OPRD_HUMAN	OPRD1		COX6B1
21	0.7255	DB00514	Kappa-type opioid receptor	P41145	OPRK_HUMAN	OPRK1		COX6C
21	0.7255	DB00514	Mu-type opioid receptor	P35372	OPRM_HUMAN	OPRM1		COX7A1
21	0.7255	DB00514	Membrane-associated progesterone receptor component 1	O00264	PGRC1_HUMAN	PGRMC1		COX7B
21	0.7255	DB00514	Ras-related C3 botulinum toxin substrate 1	P63000	RAC1_HUMAN	RAC1		COX7C
21	0.7255	DB00514	Ras-related C3 botulinum toxin substrate 2	P15153	RAC2_HUMAN	RAC2		COX8A
21	0.7255	DB00514	HCG20471, isoform CRA_c	Q5T1J1	Q5T1J1_HUMAN	SIGMAR1		DKFZp686P18130
21	0.7255	DB00514	Sigma non-opioid intracellular receptor 1	Q99720	SGMR1_HUMAN	SIGMAR1		ESRRG
21	0.7255	DB00514	Sodium-dependent noradrenaline transporter	P23975	SC6A2_HUMAN	SLC6A2		FABP6
21	0.7255	DB00514	Sodium-dependent serotonin transporter	P31645	SC6A4_HUMAN	SLC6A4		FECH
21	0.7273	DB04844	D(2) dopamine receptor	P14416	DRD2_HUMAN	DRD2		MT-CO1
21	0.7273	DB04844	Synaptic vesicular amine transporter	Q05940	VMAT2_HUMAN	SLC18A2		MT-CO2
21	0.7414	DB01466	Mu-type opioid receptor	P35372	OPRM_HUMAN	OPRM1		MT-CO3
21	0.7455	DB00295	Delta-type opioid receptor	P41143	OPRD_HUMAN	OPRD1		PLA2G1B
21	0.7455	DB00295	Kappa-type opioid receptor	P41145	OPRK_HUMAN	OPRK1		ITGB2
21	0.7455	DB00295	Mu-type opioid receptor	P35372	OPRM_HUMAN	OPRM1		TOP2A
21	0.7458	DB01199	Acetylcholinesterase	P22303	ACES_HUMAN	ACHE		VKORC1
21	0.7458	DB01199	Neuronal acetylcholine receptor subunit alpha-2	Q15822	ACHA2_HUMAN	CHRNA2		IGHG1
21	0.7458	DB01199	5-hydroxytryptamine receptor 3A	P46098	5HT3A_HUMAN	HTR3A		PTK2B
21	0.7636	DB00318	Delta-type opioid receptor	P41143	OPRD_HUMAN	OPRD1		MTTP
21	0.7636	DB00318	Kappa-type opioid receptor	P41145	OPRK_HUMAN	OPRK1		SOAT1
21	0.7636	DB00318	Mu-type opioid receptor	P35372	OPRM_HUMAN	OPRM1		SOAT2
21	0.7647	DB07701	Acetylcholinesterase	P22303	ACES_HUMAN	ACHE		UGT3A1
21	0.7647	DB00843	Acetylcholinesterase	P22303	ACES_HUMAN	ACHE		CA1
21	0.7647	DB00843	5-hydroxytryptamine receptor 2A	P28223	5HT2A_HUMAN	HTR2A		CA12
21	0.8367	DB00714	Alpha-2A adrenergic receptor	P08913	ADA2A_HUMAN	ADRA2A		CA14
21	0.8367	DB00714	Alpha-2B adrenergic receptor	P18089	ADA2B_HUMAN	ADRA2B		CA2
21	0.8367	DB00714	Alpha-2C adrenergic receptor	P18825	ADA2C_HUMAN	ADRA2C		CA3
21	0.8367	DB00714	Neuron-specific vesicular protein calcyon	Q9NYX4	CALY_HUMAN	CALY		CA4
21	0.8367	DB00714	D(1A) dopamine receptor	P21728	DRD1_HUMAN	DRD1		CA5A
21	0.8367	DB00714	D(2) dopamine receptor	P14416	DRD2_HUMAN	DRD2		CA5B
21	0.8367	DB00714	D(3) dopamine receptor	P35462	DRD3_HUMAN	DRD3		CA6
21	0.8367	DB00714	D(4) dopamine receptor	P21917	DRD4_HUMAN	DRD4		CA7
21	0.8367	DB00714	D(1B) dopamine receptor	P21918	DRD5_HUMAN	DRD5		CA9
21	0.8367	DB00714	5-hydroxytryptamine receptor 1A	P08908	5HT1A_HUMAN	HTR1A		PRKACA
21	0.8367	DB00714	5-hydroxytryptamine receptor 1B	P28222	5HT1B_HUMAN	HTR1B		PRKCA
21	0.8367	DB00714	5-hydroxytryptamine receptor 1D	P28221	5HT1D_HUMAN	HTR1D		PRKCB
21	0.8367	DB00714	5-hydroxytryptamine receptor 2A	P28223	5HT2A_HUMAN	HTR2A		SQLE
21	0.8367	DB00714	5-hydroxytryptamine receptor 2B	P41595	5HT2B_HUMAN	HTR2B		SYK
21	0.8367	DB00714	5-hydroxytryptamine receptor 2C	P28335	5HT2C_HUMAN	HTR2C		HCK
18	0.7	DB01452	Delta-type opioid receptor	P41143	OPRD_HUMAN	OPRD1		HIBCH
18	0.7	DB01452	Kappa-type opioid receptor	P41145	OPRK_HUMAN	OPRK1		STK17B
18	0.7	DB01452	Mu-type opioid receptor	P35372	OPRM_HUMAN	OPRM1		CHUK
18	0.7018	DB04843	Muscarinic acetylcholine receptor M1	P11229	ACM1_HUMAN	CHRM1		PLA2G2E
18	0.7018	DB04843	Muscarinic acetylcholine receptor M3	P20309	ACM3_HUMAN	CHRM3		IKBKB
18	0.7069	DB00956	Delta-type opioid receptor	P41143	OPRD_HUMAN	OPRD1		MPO
18	0.7069	DB00956	Mu-type opioid receptor	P35372	OPRM_HUMAN	OPRM1		CTRB1
18	0.7115	DB00854	Delta-type opioid receptor	P41143	OPRD_HUMAN	OPRD1		EDNRA
18	0.7115	DB00854	Kappa-type opioid receptor	P41145	OPRK_HUMAN	OPRK1		HSPA5
18	0.7115	DB00854	Mu-type opioid receptor	P35372	OPRM_HUMAN	OPRM1		NFKB1
18	0.7119	DB01565	Delta-type opioid receptor	P41143	OPRD_HUMAN	OPRD1		NFKB2
18	0.7119	DB01565	Kappa-type opioid receptor	P41145	OPRK_HUMAN	OPRK1		NFKBIA
18	0.7119	DB01565	Mu-type opioid receptor	P35372	OPRM_HUMAN	OPRM1		PRKAA2
18	0.7119	DB01565	Pro-opiomelanocortin	P01189	COLI_HUMAN	POMC		PRKAG1
18	0.7119	DB01565	E3 ubiquitin-protein ligase TRIM13	O60858	TRI13_HUMAN	TRIM13		PRKAG2
18	0.7302	DB01226	Cholinesterase	P06276	CHLE_HUMAN	BCHE		PRKAG3
18	0.7302	DB01226	Muscarinic acetylcholine receptor M2	P08172	ACM2_HUMAN	CHRM2		RPS6KA3
18	0.7302	DB01226	Muscarinic acetylcholine receptor M3	P20309	ACM3_HUMAN	CHRM3		TP53
18	0.7302	DB01226	Neuronal acetylcholine receptor subunit alpha-2	Q15822	ACHA2_HUMAN	CHRNA2		MTOR
18	0.7302	DB01497	Delta-type opioid receptor	P41143	OPRD_HUMAN	OPRD1		ENOX2
18	0.7302	DB01497	Kappa-type opioid receptor	P41145	OPRK_HUMAN	OPRK1		UGT1A9
18	0.7302	DB01497	Nociceptin receptor	P41146	OPRX_HUMAN	OPRL1		CYP1A2
18	0.7302	DB01497	Mu-type opioid receptor	P35372	OPRM_HUMAN	OPRM1
18	0.7302	DB01497	Pro-opiomelanocortin	P01189	COLI_HUMAN	POMC
18	0.7302	DB01497	E3 ubiquitin-protein ligase TRIM13	O60858	TRI13_HUMAN	TRIM13
18	0.7308	DB00514	Neuronal acetylcholine receptor subunit alpha-2	Q15822	ACHA2_HUMAN	CHRNA2
18	0.7308	DB00514	Neuronal acetylcholine receptor subunit alpha-3	P32297	ACHA3_HUMAN	CHRNA3
18	0.7308	DB00514	Neuronal acetylcholine receptor subunit alpha-4	P43681	ACHA4_HUMAN	CHRNA4
18	0.7308	DB00514	Neuronal acetylcholine receptor subunit alpha-7	P36544	ACHA7_HUMAN	CHRNA7
18	0.7308	DB00514	Neuronal acetylcholine receptor subunit beta-2	P17787	ACHB2_HUMAN	CHRNB2
18	0.7308	DB00514	Neuronal acetylcholine receptor subunit beta-4	P30926	ACHB4_HUMAN	CHRNB4
18	0.7308	DB00514	Cytochrome b-245 light chain	P13498	CY24A_HUMAN	CYBA
18	0.7308	DB00514	Cytochrome b-245 heavy chain	P04839	CY24B_HUMAN	CYBB
18	0.7308	DB00514	Glutamate receptor ionotropic, NMDA 3A	Q8TCU5	NMD3A_HUMAN	GRIN3A
18	0.7308	DB00514	Neutrophil cytosol factor 1	P14598	NCF1_HUMAN	NCF1
18	0.7308	DB00514	Neutrophil cytosol factor 2	P19878	NCF2_HUMAN	NCF2
18	0.7308	DB00514	Neutrophil cytosol factor 4	Q15080	NCF4_HUMAN	NCF4
18	0.7308	DB00514	Delta-type opioid receptor	P41143	OPRD_HUMAN	OPRD1
18	0.7308	DB00514	Kappa-type opioid receptor	P41145	OPRK_HUMAN	OPRK1
18	0.7308	DB00514	Mu-type opioid receptor	P35372	OPRM_HUMAN	OPRM1
18	0.7308	DB00514	Membrane-associated progesterone receptor component 1	O00264	PGRC1_HUMAN	PGRMC1
18	0.7308	DB00514	Ras-related C3 botulinum toxin substrate 1	P63000	RAC1_HUMAN	RAC1
18	0.7308	DB00514	Ras-related C3 botulinum toxin substrate 2	P15153	RAC2_HUMAN	RAC2
18	0.7308	DB00514	HCG20471, isoform CRA_c	Q5T1J1	Q5T1J1_HUMAN	SIGMAR1
18	0.7308	DB00514	Sigma non-opioid intracellular receptor 1	Q99720	SGMR1_HUMAN	SIGMAR1
18	0.7308	DB00514	Sodium-dependent noradrenaline transporter	P23975	SC6A2_HUMAN	SLC6A2
18	0.7308	DB00514	Sodium-dependent serotonin transporter	P31645	SC6A4_HUMAN	SLC6A4
18	0.7321	DB00652	Kappa-type opioid receptor	P41145	OPRK_HUMAN	OPRK1
18	0.7321	DB00652	Mu-type opioid receptor	P35372	OPRM_HUMAN	OPRM1
18	0.7321	DB00652	Sigma non-opioid intracellular receptor 1	Q99720	SGMR1_HUMAN	SIGMAR1
18	0.7358	DB07701	Acetylcholinesterase	P22303	ACES_HUMAN	ACHE
18	0.7358	DB00843	Acetylcholinesterase	P22303	ACES_HUMAN	ACHE
18	0.7358	DB00843	5-hydroxytryptamine receptor 2A	P28223	5HT2A_HUMAN	HTR2A
18	0.7419	DB01135	Muscarinic acetylcholine receptor M2	P08172	ACM2_HUMAN	CHRM2
18	0.7419	DB01135	Neuronal acetylcholine receptor subunit alpha-2	Q15822	ACHA2_HUMAN	CHRNA2
18	0.7458	DB01466	Mu-type opioid receptor	P35372	OPRM_HUMAN	OPRM1
18	0.75	DB00295	Delta-type opioid receptor	P41143	OPRD_HUMAN	OPRD1
18	0.75	DB00295	Kappa-type opioid receptor	P41145	OPRK_HUMAN	OPRK1
18	0.75	DB00295	Mu-type opioid receptor	P35372	OPRM_HUMAN	OPRM1
18	0.7581	DB01548	Delta-type opioid receptor	P41143	OPRD_HUMAN	OPRD1
18	0.7581	DB00921	Delta-type opioid receptor	P41143	OPRD_HUMAN	OPRD1
18	0.7581	DB01548	Kappa-type opioid receptor	P41145	OPRK_HUMAN	OPRK1
18	0.7581	DB00921	Kappa-type opioid receptor	P41145	OPRK_HUMAN	OPRK1
18	0.7581	DB01548	Mu-type opioid receptor	P35372	OPRM_HUMAN	OPRM1
18	0.7581	DB00921	Mu-type opioid receptor	P35372	OPRM_HUMAN	OPRM1
18	0.7581	DB01548	E3 ubiquitin-protein ligase TRIM13	O60858	TRI13_HUMAN	TRIM13
18	0.7636	DB04844	D(2) dopamine receptor	P14416	DRD2_HUMAN	DRD2
18	0.7636	DB04844	Synaptic vesicular amine transporter	Q05940	VMAT2_HUMAN	SLC18A2
18	0.7667	DB00732	Neuronal acetylcholine receptor subunit alpha-2	Q15822	ACHA2_HUMAN	CHRNA2
18	0.7679	DB00318	Delta-type opioid receptor	P41143	OPRD_HUMAN	OPRD1
18	0.7679	DB00318	Kappa-type opioid receptor	P41145	OPRK_HUMAN	OPRK1
18	0.7679	DB00318	Mu-type opioid receptor	P35372	OPRM_HUMAN	OPRM1
18	0.7797	DB00416	Neuronal acetylcholine receptor subunit alpha-2	Q15822	ACHA2_HUMAN	CHRNA2
18	0.8039	DB00714	Alpha-2A adrenergic receptor	P08913	ADA2A_HUMAN	ADRA2A
18	0.8039	DB00714	Alpha-2B adrenergic receptor	P18089	ADA2B_HUMAN	ADRA2B
18	0.8039	DB00714	Alpha-2C adrenergic receptor	P18825	ADA2C_HUMAN	ADRA2C
18	0.8039	DB00714	Neuron-specific vesicular protein calcyon	Q9NYX4	CALY_HUMAN	CALY
18	0.8039	DB00714	D(1A) dopamine receptor	P21728	DRD1_HUMAN	DRD1
18	0.8039	DB00714	D(2) dopamine receptor	P14416	DRD2_HUMAN	DRD2
18	0.8039	DB00714	D(3) dopamine receptor	P35462	DRD3_HUMAN	DRD3
18	0.8039	DB00714	D(4) dopamine receptor	P21917	DRD4_HUMAN	DRD4
18	0.8039	DB00714	D(1B) dopamine receptor	P21918	DRD5_HUMAN	DRD5
18	0.8039	DB00714	5-hydroxytryptamine receptor 1A	P08908	5HT1A_HUMAN	HTR1A
18	0.8039	DB00714	5-hydroxytryptamine receptor 1B	P28222	5HT1B_HUMAN	HTR1B
18	0.8039	DB00714	5-hydroxytryptamine receptor 1D	P28221	5HT1D_HUMAN	HTR1D
18	0.8039	DB00714	5-hydroxytryptamine receptor 2A	P28223	5HT2A_HUMAN	HTR2A
18	0.8039	DB00714	5-hydroxytryptamine receptor 2B	P41595	5HT2B_HUMAN	HTR2B
18	0.8039	DB00714	5-hydroxytryptamine receptor 2C	P28335	5HT2C_HUMAN	HTR2C
18	0.807	DB01336	Muscarinic acetylcholine receptor M2	P08172	ACM2_HUMAN	CHRM2
18	0.807	DB01336	Neuronal acetylcholine receptor subunit alpha-2	Q15822	ACHA2_HUMAN	CHRNA2
18	0.8421	DB01199	Acetylcholinesterase	P22303	ACES_HUMAN	ACHE
18	0.8421	DB01199	Neuronal acetylcholine receptor subunit alpha-2	Q15822	ACHA2_HUMAN	CHRNA2
18	0.8421	DB01199	5-hydroxytryptamine receptor 3A	P46098	5HT3A_HUMAN	HTR3A
19	0.7	DB07633	Histo-blood group ABO system transferase	P16442	BGAT_HUMAN	ABO
19	0.7	DB02889	Pancreatic alpha-amylase	P04746	AMYP_HUMAN	AMY2A
19	0.7	DB00284	Pancreatic alpha-amylase	P04746	AMYP_HUMAN	AMY2A
19	0.7	DB04453	Pancreatic alpha-amylase	P04746	AMYP_HUMAN	AMY2A
19	0.7	DB03971	Pancreatic alpha-amylase	P04746	AMYP_HUMAN	AMY2A
19	0.7	DB04618	Pancreatic alpha-amylase	P04746	AMYP_HUMAN	AMY2A
19	0.7	DB03495	Pancreatic alpha-amylase	P04746	AMYP_HUMAN	AMY2A
19	0.7	DB00284	Lysosomal alpha-glucosidase	P10253	LYAG_HUMAN	GAA
19	0.7	DB00284	Maltase-glucoamylase, intestinal	O43451	MGA_HUMAN	MGAM
19	0.7	DB04376	Protein kinase C delta type	Q05655	KPCD_HUMAN	PRKCD
19	0.7	DB00284	Sucrase-isomaltase, intestinal	P14410	SUIS_HUMAN	SI
19	0.7021	DB08224	Liver carboxylesterase 1	P23141	EST1_HUMAN	CES1
19	0.7037	DB00511	Sodium/potassium-transporting ATPase subunit alpha-1	P05023	AT1A1_HUMAN	ATP1A1
19	0.7111	DB01651	Serum amyloid P-component	P02743	SAMP_HUMAN	APCS
19	0.7209	DB03277	Alpha-amylase 2B	P19961	AMY2B_HUMAN	AMY2B
19	0.7209	DB03323	Alpha-amylase 2B	P19961	AMY2B_HUMAN	AMY2B
19	0.7209	DB04465	Glycosyltransferase 6 domain-containing protein 1	Q7Z4J2	GL6D1_HUMAN	GLT6D1
19	0.7209	DB04465	Glycolipid transfer protein	Q9NZD2	GLTP_HUMAN	GLTP
19	0.7273	DB04681	Histo-blood group ABO system transferase	P16442	BGAT_HUMAN	ABO
19	0.7358	DB01396	Sodium/potassium-transporting ATPase subunit alpha-1	P05023	AT1A1_HUMAN	ATP1A1
19	0.7358	DB02169	Serine/threonine-protein phosphatase PP1-gamma catalytic subunit	P36873	PP1G_HUMAN	PPP1CC
19	0.7391	DB01698	Aldo-keto reductase family 1 member C3	P42330	AK1C3_HUMAN	AKR1C3
19	0.7391	DB02115	Aldehyde dehydrogenase, mitochondrial	P05091	ALDH2_HUMAN	ALDH2
19	0.7547	DB00390	Sodium/potassium-transporting ATPase subunit alpha-1	P05023	AT1A1_HUMAN	ATP1A1
19	0.7778	DB01078	Sodium/potassium-transporting ATPase subunit alpha-1	P05023	AT1A1_HUMAN	ATP1A1
19	0.7925	DB01092	Sodium/potassium-transporting ATPase subunit alpha-1	P05023	AT1A1_HUMAN	ATP1A1
22	0.7	DB04066	Prostaglandin reductase 1	Q14914	PTGR1_HUMAN	PTGR1
22	0.7391	DB08399	ATP synthase subunit alpha, mitochondrial	P25705	ATPA_HUMAN	ATP5A1
22	0.7391	DB08399	ATP synthase subunit beta, mitochondrial	P06576	ATPB_HUMAN	ATP5B
22	0.7391	DB08399	ATP synthase subunit gamma, mitochondrial	P36542	ATPG_HUMAN	ATP5C1
22	0.75	DB08660	Casein kinase II subunit alpha	P68400	CSK21_HUMAN	CSNK2A1
22	0.7619	DB00936	Aldo-keto reductase family 1 member C1	Q04828	AK1C1_HUMAN	AKR1C1
22	0.7619	DB00936	Prostaglandin G/H synthase 1	P23219	PGH1_HUMAN	PTGS1
22	0.7619	DB00936	Prostaglandin G/H synthase 2	P35354	PGH2_HUMAN	PTGS2
22	0.8182	DB01672	Neutrophil gelatinase-associated lipocalin	P80188	NGAL_HUMAN	LCN2
22	0.8571	DB01880	Macrophage migration inhibitory factor	P14174	MIF_HUMAN	MIF
25	0.7018	DB04843	Muscarinic acetylcholine receptor M1	P11229	ACM1_HUMAN	CHRM1
25	0.7018	DB04843	Muscarinic acetylcholine receptor M3	P20309	ACM3_HUMAN	CHRM3
25	0.7018	DB00652	Kappa-type opioid receptor	P41145	OPRK_HUMAN	OPRK1
25	0.7018	DB00652	Mu-type opioid receptor	P35372	OPRM_HUMAN	OPRM1
25	0.7018	DB00652	Sigma non-opioid intracellular receptor 1	Q99720	SGMR1_HUMAN	SIGMAR1
25	0.7069	DB00956	Delta-type opioid receptor	P41143	OPRD_HUMAN	OPRD1
25	0.7069	DB00956	Mu-type opioid receptor	P35372	OPRM_HUMAN	OPRM1
25	0.7077	DB04509	Liver carboxylesterase 1	P23141	EST1_HUMAN	CES1
25	0.7097	DB00497	Delta-type opioid receptor	P41143	OPRD_HUMAN	OPRD1
25	0.7097	DB00497	Kappa-type opioid receptor	P41145	OPRK_HUMAN	OPRK1
25	0.7097	DB00497	Mu-type opioid receptor	P35372	OPRM_HUMAN	OPRM1
25	0.7097	DB00497	Alpha-1-acid glycoprotein 1	P02763	A1AG1_HUMAN	ORM1
25	0.7097	DB00497	Alpha-1-acid glycoprotein 2	P19652	A1AG2_HUMAN	ORM2
25	0.7115	DB00854	Delta-type opioid receptor	P41143	OPRD_HUMAN	OPRD1
25	0.7115	DB00854	Kappa-type opioid receptor	P41145	OPRK_HUMAN	OPRK1
25	0.7115	DB00854	Mu-type opioid receptor	P35372	OPRM_HUMAN	OPRM1
25	0.7119	DB01565	Delta-type opioid receptor	P41143	OPRD_HUMAN	OPRD1
25	0.7119	DB01565	Kappa-type opioid receptor	P41145	OPRK_HUMAN	OPRK1
25	0.7119	DB01565	Mu-type opioid receptor	P35372	OPRM_HUMAN	OPRM1
25	0.7119	DB01565	Pro-opiomelanocortin	P01189	COLI_HUMAN	POMC
25	0.7119	DB01565	E3 ubiquitin-protein ligase TRIM13	O60858	TRI13_HUMAN	TRIM13
25	0.7188	DB06800	Kappa-type opioid receptor	P41145	OPRK_HUMAN	OPRK1
25	0.7188	DB06800	Mu-type opioid receptor	P35372	OPRM_HUMAN	OPRM1
25	0.7273	DB00771	Muscarinic acetylcholine receptor M1	P11229	ACM1_HUMAN	CHRM1
25	0.7288	DB01452	Delta-type opioid receptor	P41143	OPRD_HUMAN	OPRD1
25	0.7288	DB01452	Kappa-type opioid receptor	P41145	OPRK_HUMAN	OPRK1
25	0.7288	DB01452	Mu-type opioid receptor	P35372	OPRM_HUMAN	OPRM1
25	0.7302	DB01497	Delta-type opioid receptor	P41143	OPRD_HUMAN	OPRD1
25	0.7302	DB01497	Kappa-type opioid receptor	P41145	OPRK_HUMAN	OPRK1
25	0.7302	DB01497	Nociceptin receptor	P41146	OPRX_HUMAN	OPRL1
25	0.7302	DB01497	Mu-type opioid receptor	P35372	OPRM_HUMAN	OPRM1
25	0.7302	DB01497	Pro-opiomelanocortin	P01189	COLI_HUMAN	POMC
25	0.7302	DB01497	E3 ubiquitin-protein ligase TRIM13	O60858	TRI13_HUMAN	TRIM13
25	0.7308	DB00514	Neuronal acetylcholine receptor subunit alpha-2	Q15822	ACHA2_HUMAN	CHRNA2
25	0.7308	DB00514	Neuronal acetylcholine receptor subunit alpha-3	P32297	ACHA3_HUMAN	CHRNA3
25	0.7308	DB00514	Neuronal acetylcholine receptor subunit alpha-4	P43681	ACHA4_HUMAN	CHRNA4
25	0.7308	DB00514	Neuronal acetylcholine receptor subunit alpha-7	P36544	ACHA7_HUMAN	CHRNA7
25	0.7308	DB00514	Neuronal acetylcholine receptor subunit beta-2	P17787	ACHB2_HUMAN	CHRNB2
25	0.7308	DB00514	Neuronal acetylcholine receptor subunit beta-4	P30926	ACHB4_HUMAN	CHRNB4
25	0.7308	DB00514	Cytochrome b-245 light chain	P13498	CY24A_HUMAN	CYBA
25	0.7308	DB00514	Cytochrome b-245 heavy chain	P04839	CY24B_HUMAN	CYBB
25	0.7308	DB00514	Glutamate receptor ionotropic, NMDA 3A	Q8TCU5	NMD3A_HUMAN	GRIN3A
25	0.7308	DB00514	Neutrophil cytosol factor 1	P14598	NCF1_HUMAN	NCF1
25	0.7308	DB00514	Neutrophil cytosol factor 2	P19878	NCF2_HUMAN	NCF2
25	0.7308	DB00514	Neutrophil cytosol factor 4	Q15080	NCF4_HUMAN	NCF4
25	0.7308	DB00514	Delta-type opioid receptor	P41143	OPRD_HUMAN	OPRD1
25	0.7308	DB00514	Kappa-type opioid receptor	P41145	OPRK_HUMAN	OPRK1
25	0.7308	DB00514	Mu-type opioid receptor	P35372	OPRM_HUMAN	OPRM1
25	0.7308	DB00514	Membrane-associated progesterone receptor component 1	O00264	PGRC1_HUMAN	PGRMC1
25	0.7308	DB00514	Ras-related C3 botulinum toxin substrate 1	P63000	RAC1_HUMAN	RAC1
25	0.7308	DB00514	Ras-related C3 botulinum toxin substrate 2	P15153	RAC2_HUMAN	RAC2
25	0.7308	DB00514	HCG20471, isoform CRA_c	Q5T1J1	Q5T1J1_HUMAN	SIGMAR1
25	0.7308	DB00514	Sigma non-opioid intracellular receptor 1	Q99720	SGMR1_HUMAN	SIGMAR1
25	0.7308	DB00514	Sodium-dependent noradrenaline transporter	P23975	SC6A2_HUMAN	SLC6A2
25	0.7308	DB00514	Sodium-dependent serotonin transporter	P31645	SC6A4_HUMAN	SLC6A4
25	0.7321	DB04844	D(2) dopamine receptor	P14416	DRD2_HUMAN	DRD2
25	0.7321	DB04844	Synaptic vesicular amine transporter	Q05940	VMAT2_HUMAN	SLC18A2
25	0.7358	DB07701	Acetylcholinesterase	P22303	ACES_HUMAN	ACHE
25	0.7358	DB00843	Acetylcholinesterase	P22303	ACES_HUMAN	ACHE
25	0.7358	DB00843	5-hydroxytryptamine receptor 2A	P28223	5HT2A_HUMAN	HTR2A
25	0.7458	DB01466	Mu-type opioid receptor	P35372	OPRM_HUMAN	OPRM1
25	0.75	DB00295	Delta-type opioid receptor	P41143	OPRD_HUMAN	OPRD1
25	0.75	DB00295	Kappa-type opioid receptor	P41145	OPRK_HUMAN	OPRK1
25	0.75	DB00295	Mu-type opioid receptor	P35372	OPRM_HUMAN	OPRM1
25	0.7581	DB01226	Cholinesterase	P06276	CHLE_HUMAN	BCHE
25	0.7581	DB01226	Muscarinic acetylcholine receptor M2	P08172	ACM2_HUMAN	CHRM2
25	0.7581	DB01226	Muscarinic acetylcholine receptor M3	P20309	ACM3_HUMAN	CHRM3
25	0.7581	DB01226	Neuronal acetylcholine receptor subunit alpha-2	Q15822	ACHA2_HUMAN	CHRNA2
25	0.7581	DB01548	Delta-type opioid receptor	P41143	OPRD_HUMAN	OPRD1
25	0.7581	DB00921	Delta-type opioid receptor	P41143	OPRD_HUMAN	OPRD1
25	0.7581	DB01548	Kappa-type opioid receptor	P41145	OPRK_HUMAN	OPRK1
25	0.7581	DB00921	Kappa-type opioid receptor	P41145	OPRK_HUMAN	OPRK1
25	0.7581	DB01548	Mu-type opioid receptor	P35372	OPRM_HUMAN	OPRM1
25	0.7581	DB00921	Mu-type opioid receptor	P35372	OPRM_HUMAN	OPRM1
25	0.7581	DB01548	E3 ubiquitin-protein ligase TRIM13	O60858	TRI13_HUMAN	TRIM13
25	0.7679	DB00318	Delta-type opioid receptor	P41143	OPRD_HUMAN	OPRD1
25	0.7679	DB00318	Kappa-type opioid receptor	P41145	OPRK_HUMAN	OPRK1
25	0.7679	DB00318	Mu-type opioid receptor	P35372	OPRM_HUMAN	OPRM1
25	0.7705	DB01135	Muscarinic acetylcholine receptor M2	P08172	ACM2_HUMAN	CHRM2
25	0.7705	DB01135	Neuronal acetylcholine receptor subunit alpha-2	Q15822	ACHA2_HUMAN	CHRNA2
25	0.7966	DB00732	Neuronal acetylcholine receptor subunit alpha-2	Q15822	ACHA2_HUMAN	CHRNA2
25	0.8039	DB00714	Alpha-2A adrenergic receptor	P08913	ADA2A_HUMAN	ADRA2A
25	0.8039	DB00714	Alpha-2B adrenergic receptor	P18089	ADA2B_HUMAN	ADRA2B
25	0.8039	DB00714	Alpha-2C adrenergic receptor	P18825	ADA2C_HUMAN	ADRA2C
25	0.8039	DB00714	Neuron-specific vesicular protein calcyon	Q9NYX4	CALY_HUMAN	CALY
25	0.8039	DB00714	D(1A) dopamine receptor	P21728	DRD1_HUMAN	DRD1
25	0.8039	DB00714	D(2) dopamine receptor	P14416	DRD2_HUMAN	DRD2
25	0.8039	DB00714	D(3) dopamine receptor	P35462	DRD3_HUMAN	DRD3
25	0.8039	DB00714	D(4) dopamine receptor	P21917	DRD4_HUMAN	DRD4
25	0.8039	DB00714	D(1B) dopamine receptor	P21918	DRD5_HUMAN	DRD5
25	0.8039	DB00714	5-hydroxytryptamine receptor 1A	P08908	5HT1A_HUMAN	HTR1A
25	0.8039	DB00714	5-hydroxytryptamine receptor 1B	P28222	5HT1B_HUMAN	HTR1B
25	0.8039	DB00714	5-hydroxytryptamine receptor 1D	P28221	5HT1D_HUMAN	HTR1D
25	0.8039	DB00714	5-hydroxytryptamine receptor 2A	P28223	5HT2A_HUMAN	HTR2A
25	0.8039	DB00714	5-hydroxytryptamine receptor 2B	P41595	5HT2B_HUMAN	HTR2B
25	0.8039	DB00714	5-hydroxytryptamine receptor 2C	P28335	5HT2C_HUMAN	HTR2C
25	0.8103	DB00416	Neuronal acetylcholine receptor subunit alpha-2	Q15822	ACHA2_HUMAN	CHRNA2
25	0.8393	DB01336	Muscarinic acetylcholine receptor M2	P08172	ACM2_HUMAN	CHRM2
25	0.8393	DB01336	Neuronal acetylcholine receptor subunit alpha-2	Q15822	ACHA2_HUMAN	CHRNA2
25	0.875	DB01199	Acetylcholinesterase	P22303	ACES_HUMAN	ACHE
25	0.875	DB01199	Neuronal acetylcholine receptor subunit alpha-2	Q15822	ACHA2_HUMAN	CHRNA2
25	0.875	DB01199	5-hydroxytryptamine receptor 3A	P46098	5HT3A_HUMAN	HTR3A
26	0.7111	DB04680	Histo-blood group ABO system transferase	P16442	BGAT_HUMAN	ABO
26	0.7179	DB04564	Lactase-phlorizin hydrolase	P09848	LPH_HUMAN	LCT
26	0.7179	DB02670	SWI/SNF-related matrix-associated actin-dependent regulator of chromatin subfamily A member 5	O60264	SMCA5_HUMAN	SMARCA5
26	0.7209	DB04664	Cytochrome P450 2B6	P20813	CP2B6_HUMAN	CYP2B6
26	0.7368	DB02379	Alpha-amylase 1	P04745	AMY1_HUMAN	AMY1A
26	0.7368	DB02379	Pancreatic alpha-amylase	P04746	AMYP_HUMAN	AMY2A
26	0.7368	DB02379	Alpha-amylase 2B	P19961	AMY2B_HUMAN	AMY2B
26	0.7368	DB02379	Glucokinase	P35557	HXK4_HUMAN	GCK
26	0.7368	DB02379	Glycosyltransferase 6 domain-containing protein 1	Q7Z4J2	GL6D1_HUMAN	GLT6D1
26	0.7368	DB02379	Glucosamine-6-phosphate isomerase 1	P46926	GNPI1_HUMAN	GNPDA1
26	0.7368	DB02379	Hexokinase-1	P19367	HXK1_HUMAN	HK1
26	0.7368	DB02379	Interferon beta	P01574	IFNB_HUMAN	IFNB1
26	0.7368	DB02379	Keratin-associated protein 5-2	Q701N4	KRA52_HUMAN	KRTAP5-2
26	0.7368	DB02379	Keratin-associated protein 5-3	Q6L8H2	KRA53_HUMAN	KRTAP5-3
26	0.7368	DB02379	Lactase-like protein	Q6UWM7	LCTL_HUMAN	LCTL
26	0.7368	DB02379	Galectin-2	P05162	LEG2_HUMAN	LGALS2
26	0.7368	DB02379	Galectin-7	P47929	LEG7_HUMAN	LGALS7
26	0.7368	DB02379	Myoglobin	P02144	MYG_HUMAN	MB
26	0.7368	DB02379	Neurocan core protein	O14594	NCAN_HUMAN	NCAN
26	0.7368	DB02379	ADP-ribose pyrophosphatase, mitochondrial	Q9BW91	NUDT9_HUMAN	NUDT9
26	0.7368	DB02379	Prostaglandin G/H synthase 1	P23219	PGH1_HUMAN	PTGS1
26	0.7368	DB02379	Glycogen phosphorylase, liver form	P06737	PYGL_HUMAN	PYGL
26	0.7368	DB02379	Glycogen phosphorylase, muscle form	P11217	PYGM_HUMAN	PYGM
26	0.7368	DB02379	Pulmonary surfactant-associated protein D	P35247	SFTPD_HUMAN	SFTPD
26	0.7368	DB02379	Sialoadhesin	Q9BZZ2	SN_HUMAN	SIGLEC1
26	0.7368	DB02379	SWI/SNF-related matrix-associated actin-dependent regulator of chromatin subfamily A member 5	O60264	SMCA5_HUMAN	SMARCA5
26	0.7609	DB06292	Sodium/glucose cotransporter 2	P31639	SC5A2_HUMAN	SLC5A2
26	0.7674	DB01698	Aldo-keto reductase family 1 member C3	P42330	AK1C3_HUMAN	AKR1C3
26	0.7674	DB02115	Aldehyde dehydrogenase, mitochondrial	P05091	ALDH2_HUMAN	ALDH2
26	0.7857	DB02422	Endoplasmic reticulum mannosyl-oligosaccharide 1,2-alpha-mannosidase	Q9UKM7	MA1B1_HUMAN	MAN1B1
26	0.7949	DB03277	Alpha-amylase 2B	P19961	AMY2B_HUMAN	AMY2B
26	0.7949	DB03323	Alpha-amylase 2B	P19961	AMY2B_HUMAN	AMY2B
26	0.7949	DB04465	Glycosyltransferase 6 domain-containing protein 1	Q7Z4J2	GL6D1_HUMAN	GLT6D1
26	0.7949	DB04465	Glycolipid transfer protein	Q9NZD2	GLTP_HUMAN	GLTP
26	0.8158	DB01979	Mannose-binding protein C	P11226	MBL2_HUMAN	MBL2
26	0.8462	DB04681	Histo-blood group ABO system transferase	P16442	BGAT_HUMAN	ABO
27	0.7045	DB02422	Endoplasmic reticulum mannosyl-oligosaccharide 1,2-alpha-mannosidase	Q9UKM7	MA1B1_HUMAN	MAN1B1
27	0.7105	DB03389	Lactase-phlorizin hydrolase	P09848	LPH_HUMAN	LCT
27	0.7209	DB04664	Cytochrome P450 2B6	P20813	CP2B6_HUMAN	CYP2B6
27	0.7234	DB02889	Pancreatic alpha-amylase	P04746	AMYP_HUMAN	AMY2A
27	0.7234	DB00284	Pancreatic alpha-amylase	P04746	AMYP_HUMAN	AMY2A
27	0.7234	DB04453	Pancreatic alpha-amylase	P04746	AMYP_HUMAN	AMY2A
27	0.7234	DB04618	Pancreatic alpha-amylase	P04746	AMYP_HUMAN	AMY2A
27	0.7234	DB03495	Pancreatic alpha-amylase	P04746	AMYP_HUMAN	AMY2A
27	0.7234	DB03971	Pancreatic alpha-amylase	P04746	AMYP_HUMAN	AMY2A
27	0.7234	DB00284	Lysosomal alpha-glucosidase	P10253	LYAG_HUMAN	GAA
27	0.7234	DB00284	Maltase-glucoamylase, intestinal	O43451	MGA_HUMAN	MGAM
27	0.7234	DB00284	Sucrase-isomaltase, intestinal	P14410	SUIS_HUMAN	SI
27	0.725	DB00126	DNA oxidative demethylase ALKBH2	Q6NS38	ALKB2_HUMAN	ALKBH2
27	0.725	DB00126	Alpha-ketoglutarate-dependent dioxygenase alkB homolog 3	Q96Q83	ALKB3_HUMAN	ALKBH3
27	0.725	DB00126	Gamma-butyrobetaine dioxygenase	O75936	BODG_HUMAN	BBOX1
27	0.725	DB00126	Dopamine beta-hydroxylase	P09172	DOPO_HUMAN	DBH
27	0.725	DB00126	Egl nine homolog 1	Q9GZT9	EGLN1_HUMAN	EGLN1
27	0.725	DB00126	Egl nine homolog 2	Q96KS0	EGLN2_HUMAN	EGLN2
27	0.725	DB00126	Egl nine homolog 3	Q9H6Z9	EGLN3_HUMAN	EGLN3
27	0.725	DB00126	Lysine-specific demethylase 5D	Q9BY66	KDM5D_HUMAN	KDM5D
27	0.725	DB00126	Lactase-phlorizin hydrolase	P09848	LPH_HUMAN	LCT
27	0.725	DB01979	Mannose-binding protein C	P11226	MBL2_HUMAN	MBL2
27	0.725	DB00126	Prolyl 3-hydroxylase OGFOD1	Q8N543	OGFD1_HUMAN	OGFOD1
27	0.725	DB00126	2-oxoglutarate and iron-dependent oxygenase domain-containing protein 2	Q6N063	OGFD2_HUMAN	OGFOD2
27	0.725	DB00126	Prolyl 3-hydroxylase 1	Q32P28	P3H1_HUMAN	P3H1
27	0.725	DB00126	Prolyl 3-hydroxylase 2	Q8IVL5	P3H2_HUMAN	P3H2
27	0.725	DB00126	Prolyl 3-hydroxylase 3	Q8IVL6	P3H3_HUMAN	P3H3
27	0.725	DB00126	Prolyl 4-hydroxylase subunit alpha-1	P13674	P4HA1_HUMAN	P4HA1
27	0.725	DB00126	Transmembrane prolyl 4-hydroxylase	Q9NXG6	P4HTM_HUMAN	P4HTM
27	0.725	DB00126	Peptidyl-glycine alpha-amidating monooxygenase	P19021	AMD_HUMAN	PAM
27	0.725	DB00126	Phytanoyl-CoA dioxygenase, peroxisomal	O14832	PAHX_HUMAN	PHYH
27	0.725	DB00126	Procollagen-lysine,2-oxoglutarate 5-dioxygenase 1	Q02809	PLOD1_HUMAN	PLOD1
27	0.725	DB00126	Procollagen-lysine,2-oxoglutarate 5-dioxygenase 2	O00469	PLOD2_HUMAN	PLOD2
27	0.725	DB00126	Procollagen-lysine,2-oxoglutarate 5-dioxygenase 3	O60568	PLOD3_HUMAN	PLOD3
27	0.725	DB00126	Solute carrier family 23 member 1	Q9UHI7	S23A1_HUMAN	SLC23A1
27	0.725	DB00126	Trimethyllysine dioxygenase, mitochondrial	Q9NVH6	TMLH_HUMAN	TMLHE
27	0.7273	DB02115	Aldehyde dehydrogenase, mitochondrial	P05091	ALDH2_HUMAN	ALDH2
27	0.7368	DB02379	Alpha-amylase 1	P04745	AMY1_HUMAN	AMY1A
27	0.7368	DB02379	Pancreatic alpha-amylase	P04746	AMYP_HUMAN	AMY2A
27	0.7368	DB02379	Alpha-amylase 2B	P19961	AMY2B_HUMAN	AMY2B
27	0.7368	DB02379	Glucokinase	P35557	HXK4_HUMAN	GCK
27	0.7368	DB02379	Glycosyltransferase 6 domain-containing protein 1	Q7Z4J2	GL6D1_HUMAN	GLT6D1
27	0.7368	DB02379	Glucosamine-6-phosphate isomerase 1	P46926	GNPI1_HUMAN	GNPDA1
27	0.7368	DB02379	Hexokinase-1	P19367	HXK1_HUMAN	HK1
27	0.7368	DB02379	Interferon beta	P01574	IFNB_HUMAN	IFNB1
27	0.7368	DB02379	Keratin-associated protein 5-2	Q701N4	KRA52_HUMAN	KRTAP5-2
27	0.7368	DB02379	Keratin-associated protein 5-3	Q6L8H2	KRA53_HUMAN	KRTAP5-3
27	0.7368	DB02379	Lactase-like protein	Q6UWM7	LCTL_HUMAN	LCTL
27	0.7368	DB02379	Galectin-2	P05162	LEG2_HUMAN	LGALS2
27	0.7368	DB02379	Galectin-7	P47929	LEG7_HUMAN	LGALS7
27	0.7368	DB02379	Myoglobin	P02144	MYG_HUMAN	MB
27	0.7368	DB02379	Neurocan core protein	O14594	NCAN_HUMAN	NCAN
27	0.7368	DB02379	ADP-ribose pyrophosphatase, mitochondrial	Q9BW91	NUDT9_HUMAN	NUDT9
27	0.7368	DB02379	Prostaglandin G/H synthase 1	P23219	PGH1_HUMAN	PTGS1
27	0.7368	DB02379	Glycogen phosphorylase, liver form	P06737	PYGL_HUMAN	PYGL
27	0.7368	DB02379	Glycogen phosphorylase, muscle form	P11217	PYGM_HUMAN	PYGM
27	0.7368	DB02379	Pulmonary surfactant-associated protein D	P35247	SFTPD_HUMAN	SFTPD
27	0.7368	DB02379	Sialoadhesin	Q9BZZ2	SN_HUMAN	SIGLEC1
27	0.7368	DB02379	SWI/SNF-related matrix-associated actin-dependent regulator of chromatin subfamily A member 5	O60264	SMCA5_HUMAN	SMARCA5
27	0.7561	DB04681	Histo-blood group ABO system transferase	P16442	BGAT_HUMAN	ABO
27	0.7632	DB04564	Lactase-phlorizin hydrolase	P09848	LPH_HUMAN	LCT
27	0.7632	DB02670	SWI/SNF-related matrix-associated actin-dependent regulator of chromatin subfamily A member 5	O60264	SMCA5_HUMAN	SMARCA5
27	0.7949	DB03277	Alpha-amylase 2B	P19961	AMY2B_HUMAN	AMY2B
27	0.7949	DB03323	Alpha-amylase 2B	P19961	AMY2B_HUMAN	AMY2B
27	0.7949	DB04465	Glycosyltransferase 6 domain-containing protein 1	Q7Z4J2	GL6D1_HUMAN	GLT6D1
27	0.7949	DB04465	Glycolipid transfer protein	Q9NZD2	GLTP_HUMAN	GLTP
28	0.7	DB02379	Alpha-amylase 1	P04745	AMY1_HUMAN	AMY1A
28	0.7	DB02379	Pancreatic alpha-amylase	P04746	AMYP_HUMAN	AMY2A
28	0.7	DB02379	Alpha-amylase 2B	P19961	AMY2B_HUMAN	AMY2B
28	0.7	DB02379	Glucokinase	P35557	HXK4_HUMAN	GCK
28	0.7	DB02379	Glycosyltransferase 6 domain-containing protein 1	Q7Z4J2	GL6D1_HUMAN	GLT6D1
28	0.7	DB02379	Glucosamine-6-phosphate isomerase 1	P46926	GNPI1_HUMAN	GNPDA1
28	0.7	DB02379	Hexokinase-1	P19367	HXK1_HUMAN	HK1
28	0.7	DB02379	Interferon beta	P01574	IFNB_HUMAN	IFNB1
28	0.7	DB02379	Keratin-associated protein 5-2	Q701N4	KRA52_HUMAN	KRTAP5-2
28	0.7	DB02379	Keratin-associated protein 5-3	Q6L8H2	KRA53_HUMAN	KRTAP5-3
28	0.7	DB02379	Lactase-like protein	Q6UWM7	LCTL_HUMAN	LCTL
28	0.7	DB02379	Galectin-2	P05162	LEG2_HUMAN	LGALS2
28	0.7	DB02379	Galectin-7	P47929	LEG7_HUMAN	LGALS7
28	0.7	DB02379	Myoglobin	P02144	MYG_HUMAN	MB
28	0.7	DB02379	Neurocan core protein	O14594	NCAN_HUMAN	NCAN
28	0.7	DB02379	ADP-ribose pyrophosphatase, mitochondrial	Q9BW91	NUDT9_HUMAN	NUDT9
28	0.7	DB02379	Prostaglandin G/H synthase 1	P23219	PGH1_HUMAN	PTGS1
28	0.7	DB02379	Glycogen phosphorylase, liver form	P06737	PYGL_HUMAN	PYGL
28	0.7	DB02379	Glycogen phosphorylase, muscle form	P11217	PYGM_HUMAN	PYGM
28	0.7	DB02379	Pulmonary surfactant-associated protein D	P35247	SFTPD_HUMAN	SFTPD
28	0.7	DB02379	Sialoadhesin	Q9BZZ2	SN_HUMAN	SIGLEC1
28	0.7	DB02379	SWI/SNF-related matrix-associated actin-dependent regulator of chromatin subfamily A member 5	O60264	SMCA5_HUMAN	SMARCA5
28	0.7045	DB02772	Actin, alpha skeletal muscle	P68133	ACTS_HUMAN	ACTA1
28	0.7045	DB02772	Copper transport protein ATOX1	O00244	ATOX1_HUMAN	ATOX1
28	0.7045	DB02772	Lysozyme C	P61626	LYSC_HUMAN	LYZ
28	0.7045	DB02772	tRNA-splicing ligase RtcB homolog	Q9Y3I0	RTCB_HUMAN	RTCB
28	0.7111	DB02422	Endoplasmic reticulum mannosyl-oligosaccharide 1,2-alpha-mannosidase	Q9UKM7	MA1B1_HUMAN	MAN1B1
28	0.725	DB04564	Lactase-phlorizin hydrolase	P09848	LPH_HUMAN	LCT
28	0.7273	DB04664	Cytochrome P450 2B6	P20813	CP2B6_HUMAN	CYP2B6
28	0.7292	DB02889	Pancreatic alpha-amylase	P04746	AMYP_HUMAN	AMY2A
28	0.7292	DB00284	Pancreatic alpha-amylase	P04746	AMYP_HUMAN	AMY2A
28	0.7292	DB04453	Pancreatic alpha-amylase	P04746	AMYP_HUMAN	AMY2A
28	0.7292	DB03971	Pancreatic alpha-amylase	P04746	AMYP_HUMAN	AMY2A
28	0.7292	DB04618	Pancreatic alpha-amylase	P04746	AMYP_HUMAN	AMY2A
28	0.7292	DB03495	Pancreatic alpha-amylase	P04746	AMYP_HUMAN	AMY2A
28	0.7292	DB00284	Lysosomal alpha-glucosidase	P10253	LYAG_HUMAN	GAA
28	0.7292	DB00284	Maltase-glucoamylase, intestinal	O43451	MGA_HUMAN	MGAM
28	0.7292	DB00284	Sucrase-isomaltase, intestinal	P14410	SUIS_HUMAN	SI
28	0.7333	DB01698	Aldo-keto reductase family 1 member C3	P42330	AK1C3_HUMAN	AKR1C3
28	0.7442	DB07716	Ig kappa chain C region	P01834	IGKC_HUMAN	IGKC
28	0.7619	DB04681	Histo-blood group ABO system transferase	P16442	BGAT_HUMAN	ABO
28	0.7727	DB02115	Aldehyde dehydrogenase, mitochondrial	P05091	ALDH2_HUMAN	ALDH2
28	0.8	DB03277	Alpha-amylase 2B	P19961	AMY2B_HUMAN	AMY2B
28	0.8	DB03323	Alpha-amylase 2B	P19961	AMY2B_HUMAN	AMY2B
28	0.8	DB04465	Glycosyltransferase 6 domain-containing protein 1	Q7Z4J2	GL6D1_HUMAN	GLT6D1
28	0.8	DB04465	Glycolipid transfer protein	Q9NZD2	GLTP_HUMAN	GLTP
29	0.7031	DB01336	Muscarinic acetylcholine receptor M2	P08172	ACM2_HUMAN	CHRM2
29	0.7031	DB01336	Neuronal acetylcholine receptor subunit alpha-2	Q15822	ACHA2_HUMAN	CHRNA2
29	0.7031	DB00704	Delta-type opioid receptor	P41143	OPRD_HUMAN	OPRD1
29	0.7031	DB00704	Kappa-type opioid receptor	P41145	OPRK_HUMAN	OPRK1
29	0.7031	DB00704	Mu-type opioid receptor	P35372	OPRM_HUMAN	OPRM1
29	0.7031	DB00704	HCG20471, isoform CRA_c	Q5T1J1	Q5T1J1_HUMAN	SIGMAR1
29	0.7049	DB00295	Delta-type opioid receptor	P41143	OPRD_HUMAN	OPRD1
29	0.7049	DB00295	Kappa-type opioid receptor	P41145	OPRK_HUMAN	OPRK1
29	0.7049	DB00295	Mu-type opioid receptor	P35372	OPRM_HUMAN	OPRM1
29	0.7077	DB02715	Estrogen receptor	P03372	ESR1_HUMAN	ESR1
29	0.7077	DB02615	Estrogen receptor	P03372	ESR1_HUMAN	ESR1
29	0.7077	DB02615	Tyrosine-protein phosphatase non-receptor type 1	P18031	PTN1_HUMAN	PTPN1
29	0.7119	DB00491	Lysosomal alpha-glucosidase	P10253	LYAG_HUMAN	GAA
29	0.7119	DB00491	Neutral alpha-glucosidase AB	Q14697	GANAB_HUMAN	GANAB
29	0.7119	DB00491	Neutral alpha-glucosidase C	Q8TET4	GANC_HUMAN	GANC
29	0.7119	DB00491	Maltase-glucoamylase, intestinal	O43451	MGA_HUMAN	MGAM
29	0.7119	DB07807	Glycogen phosphorylase, muscle form	P11217	PYGM_HUMAN	PYGM
29	0.7143	DB00844	Delta-type opioid receptor	P41143	OPRD_HUMAN	OPRD1
29	0.7143	DB00844	Kappa-type opioid receptor	P41145	OPRK_HUMAN	OPRK1
29	0.7143	DB00844	Mu-type opioid receptor	P35372	OPRM_HUMAN	OPRM1
29	0.7164	DB01226	Cholinesterase	P06276	CHLE_HUMAN	BCHE
29	0.7164	DB01226	Muscarinic acetylcholine receptor M2	P08172	ACM2_HUMAN	CHRM2
29	0.7164	DB01226	Muscarinic acetylcholine receptor M3	P20309	ACM3_HUMAN	CHRM3
29	0.7164	DB01226	Neuronal acetylcholine receptor subunit alpha-2	Q15822	ACHA2_HUMAN	CHRNA2
29	0.7206	DB04509	Liver carboxylesterase 1	P23141	EST1_HUMAN	CES1
29	0.7231	DB00732	Neuronal acetylcholine receptor subunit alpha-2	Q15822	ACHA2_HUMAN	CHRNA2
29	0.7231	DB00497	Delta-type opioid receptor	P41143	OPRD_HUMAN	OPRD1
29	0.7231	DB00497	Kappa-type opioid receptor	P41145	OPRK_HUMAN	OPRK1
29	0.7231	DB00497	Mu-type opioid receptor	P35372	OPRM_HUMAN	OPRM1
29	0.7231	DB00497	Alpha-1-acid glycoprotein 1	P02763	A1AG1_HUMAN	ORM1
29	0.7231	DB00497	Alpha-1-acid glycoprotein 2	P19652	A1AG2_HUMAN	ORM2
29	0.7258	DB01565	Delta-type opioid receptor	P41143	OPRD_HUMAN	OPRD1
29	0.7258	DB01565	Kappa-type opioid receptor	P41145	OPRK_HUMAN	OPRK1
29	0.7258	DB01565	Mu-type opioid receptor	P35372	OPRM_HUMAN	OPRM1
29	0.7258	DB01565	Pro-opiomelanocortin	P01189	COLI_HUMAN	POMC
29	0.7258	DB01565	E3 ubiquitin-protein ligase TRIM13	O60858	TRI13_HUMAN	TRIM13
29	0.7273	DB01135	Muscarinic acetylcholine receptor M2	P08172	ACM2_HUMAN	CHRM2
29	0.7273	DB01135	Neuronal acetylcholine receptor subunit alpha-2	Q15822	ACHA2_HUMAN	CHRNA2
29	0.7302	DB01466	Mu-type opioid receptor	P35372	OPRM_HUMAN	OPRM1
29	0.7313	DB06800	Kappa-type opioid receptor	P41145	OPRK_HUMAN	OPRK1
29	0.7313	DB06800	Mu-type opioid receptor	P35372	OPRM_HUMAN	OPRM1
29	0.7333	DB01148	Muscarinic acetylcholine receptor M1	P11229	ACM1_HUMAN	CHRM1
29	0.7333	DB01148	Muscarinic acetylcholine receptor M2	P08172	ACM2_HUMAN	CHRM2
29	0.7333	DB07567	Estrogen receptor	P03372	ESR1_HUMAN	ESR1
29	0.7344	DB01199	Acetylcholinesterase	P22303	ACES_HUMAN	ACHE
29	0.7344	DB01199	Neuronal acetylcholine receptor subunit alpha-2	Q15822	ACHA2_HUMAN	CHRNA2
29	0.7344	DB01199	5-hydroxytryptamine receptor 3A	P46098	5HT3A_HUMAN	HTR3A
29	0.7344	DB01192	Delta-type opioid receptor	P41143	OPRD_HUMAN	OPRD1
29	0.7344	DB01192	Mu-type opioid receptor	P35372	OPRM_HUMAN	OPRM1
29	0.7377	DB08283	Glucosylceramidase	P04062	GLCM_HUMAN	GBA
29	0.7377	DB07675	Peroxisome proliferator-activated receptor gamma	P37231	PPARG_HUMAN	PPARG
29	0.7424	DB01497	Delta-type opioid receptor	P41143	OPRD_HUMAN	OPRD1
29	0.7424	DB01497	Kappa-type opioid receptor	P41145	OPRK_HUMAN	OPRK1
29	0.7424	DB01497	Nociceptin receptor	P41146	OPRX_HUMAN	OPRL1
29	0.7424	DB01497	Mu-type opioid receptor	P35372	OPRM_HUMAN	OPRM1
29	0.7424	DB01497	Pro-opiomelanocortin	P01189	COLI_HUMAN	POMC
29	0.7424	DB01497	E3 ubiquitin-protein ligase TRIM13	O60858	TRI13_HUMAN	TRIM13
29	0.7463	DB00688	Inosine-5'-monophosphate dehydrogenase 1	P20839	IMDH1_HUMAN	IMPDH1
29	0.7463	DB00688	Inosine-5'-monophosphate dehydrogenase 2	P12268	IMDH2_HUMAN	IMPDH2
29	0.75	DB00714	Alpha-2A adrenergic receptor	P08913	ADA2A_HUMAN	ADRA2A
29	0.75	DB00714	Alpha-2B adrenergic receptor	P18089	ADA2B_HUMAN	ADRA2B
29	0.75	DB00714	Alpha-2C adrenergic receptor	P18825	ADA2C_HUMAN	ADRA2C
29	0.75	DB00714	Neuron-specific vesicular protein calcyon	Q9NYX4	CALY_HUMAN	CALY
29	0.75	DB03496	Cyclin-dependent kinase 1	P06493	CDK1_HUMAN	CDK1
29	0.75	DB03496	Cyclin-dependent kinase 2	P24941	CDK2_HUMAN	CDK2
29	0.75	DB03496	Cyclin-dependent kinase 4	P11802	CDK4_HUMAN	CDK4
29	0.75	DB03496	Cyclin-dependent-like kinase 5	Q00535	CDK5_HUMAN	CDK5
29	0.75	DB03496	Cyclin-dependent kinase 6	Q00534	CDK6_HUMAN	CDK6
29	0.75	DB03496	Cyclin-dependent kinase 7	P50613	CDK7_HUMAN	CDK7
29	0.75	DB03496	Cyclin-dependent kinase 8	P49336	CDK8_HUMAN	CDK8
29	0.75	DB03496	Cyclin-dependent kinase 9	P50750	CDK9_HUMAN	CDK9
29	0.75	DB00714	D(1A) dopamine receptor	P21728	DRD1_HUMAN	DRD1
29	0.75	DB00714	D(2) dopamine receptor	P14416	DRD2_HUMAN	DRD2
29	0.75	DB00714	D(3) dopamine receptor	P35462	DRD3_HUMAN	DRD3
29	0.75	DB00714	D(4) dopamine receptor	P21917	DRD4_HUMAN	DRD4
29	0.75	DB00714	D(1B) dopamine receptor	P21918	DRD5_HUMAN	DRD5
29	0.75	DB03496	Epidermal growth factor receptor	P00533	EGFR_HUMAN	EGFR
29	0.75	DB00714	5-hydroxytryptamine receptor 1A	P08908	5HT1A_HUMAN	HTR1A
29	0.75	DB00714	5-hydroxytryptamine receptor 1B	P28222	5HT1B_HUMAN	HTR1B
29	0.75	DB00714	5-hydroxytryptamine receptor 1D	P28221	5HT1D_HUMAN	HTR1D
29	0.75	DB00714	5-hydroxytryptamine receptor 2A	P28223	5HT2A_HUMAN	HTR2A
29	0.75	DB00714	5-hydroxytryptamine receptor 2B	P41595	5HT2B_HUMAN	HTR2B
29	0.75	DB00714	5-hydroxytryptamine receptor 2C	P28335	5HT2C_HUMAN	HTR2C
29	0.75	DB03496	Glycogen phosphorylase, muscle form	P11217	PYGM_HUMAN	PYGM
29	0.75	DB00419	Ceramide glucosyltransferase	Q16739	CEGT_HUMAN	UGCG
29	0.7692	DB01548	Delta-type opioid receptor	P41143	OPRD_HUMAN	OPRD1
29	0.7692	DB00921	Delta-type opioid receptor	P41143	OPRD_HUMAN	OPRD1
29	0.7692	DB01548	Kappa-type opioid receptor	P41145	OPRK_HUMAN	OPRK1
29	0.7692	DB00921	Kappa-type opioid receptor	P41145	OPRK_HUMAN	OPRK1
29	0.7692	DB01548	Mu-type opioid receptor	P35372	OPRM_HUMAN	OPRM1
29	0.7692	DB00921	Mu-type opioid receptor	P35372	OPRM_HUMAN	OPRM1
29	0.7692	DB01548	E3 ubiquitin-protein ligase TRIM13	O60858	TRI13_HUMAN	TRIM13
30	0.7018	DB04843	Muscarinic acetylcholine receptor M1	P11229	ACM1_HUMAN	CHRM1
30	0.7018	DB04843	Muscarinic acetylcholine receptor M3	P20309	ACM3_HUMAN	CHRM3
30	0.7018	DB00652	Kappa-type opioid receptor	P41145	OPRK_HUMAN	OPRK1
30	0.7018	DB00652	Mu-type opioid receptor	P35372	OPRM_HUMAN	OPRM1
30	0.7018	DB00652	Sigma non-opioid intracellular receptor 1	Q99720	SGMR1_HUMAN	SIGMAR1
30	0.7037	DB07701	Acetylcholinesterase	P22303	ACES_HUMAN	ACHE
30	0.7037	DB00843	Acetylcholinesterase	P22303	ACES_HUMAN	ACHE
30	0.7037	DB00843	5-hydroxytryptamine receptor 2A	P28223	5HT2A_HUMAN	HTR2A
30	0.7069	DB00956	Delta-type opioid receptor	P41143	OPRD_HUMAN	OPRD1
30	0.7069	DB00956	Mu-type opioid receptor	P35372	OPRM_HUMAN	OPRM1
30	0.7097	DB00497	Delta-type opioid receptor	P41143	OPRD_HUMAN	OPRD1
30	0.7097	DB00497	Kappa-type opioid receptor	P41145	OPRK_HUMAN	OPRK1
30	0.7097	DB00497	Mu-type opioid receptor	P35372	OPRM_HUMAN	OPRM1
30	0.7097	DB00497	Alpha-1-acid glycoprotein 1	P02763	A1AG1_HUMAN	ORM1
30	0.7097	DB00497	Alpha-1-acid glycoprotein 2	P19652	A1AG2_HUMAN	ORM2
30	0.7115	DB00854	Delta-type opioid receptor	P41143	OPRD_HUMAN	OPRD1
30	0.7115	DB00854	Kappa-type opioid receptor	P41145	OPRK_HUMAN	OPRK1
30	0.7115	DB00854	Mu-type opioid receptor	P35372	OPRM_HUMAN	OPRM1
30	0.7119	DB01565	Delta-type opioid receptor	P41143	OPRD_HUMAN	OPRD1
30	0.7119	DB01565	Kappa-type opioid receptor	P41145	OPRK_HUMAN	OPRK1
30	0.7119	DB01565	Mu-type opioid receptor	P35372	OPRM_HUMAN	OPRM1
30	0.7119	DB01565	Pro-opiomelanocortin	P01189	COLI_HUMAN	POMC
30	0.7119	DB01565	E3 ubiquitin-protein ligase TRIM13	O60858	TRI13_HUMAN	TRIM13
30	0.7167	DB01466	Mu-type opioid receptor	P35372	OPRM_HUMAN	OPRM1
30	0.7288	DB01452	Delta-type opioid receptor	P41143	OPRD_HUMAN	OPRD1
30	0.7288	DB01452	Kappa-type opioid receptor	P41145	OPRK_HUMAN	OPRK1
30	0.7288	DB01452	Mu-type opioid receptor	P35372	OPRM_HUMAN	OPRM1
30	0.7302	DB01226	Cholinesterase	P06276	CHLE_HUMAN	BCHE
30	0.7302	DB01226	Muscarinic acetylcholine receptor M2	P08172	ACM2_HUMAN	CHRM2
30	0.7302	DB01226	Muscarinic acetylcholine receptor M3	P20309	ACM3_HUMAN	CHRM3
30	0.7302	DB01226	Neuronal acetylcholine receptor subunit alpha-2	Q15822	ACHA2_HUMAN	CHRNA2
30	0.7302	DB01497	Delta-type opioid receptor	P41143	OPRD_HUMAN	OPRD1
30	0.7302	DB01497	Kappa-type opioid receptor	P41145	OPRK_HUMAN	OPRK1
30	0.7302	DB01497	Nociceptin receptor	P41146	OPRX_HUMAN	OPRL1
30	0.7302	DB01497	Mu-type opioid receptor	P35372	OPRM_HUMAN	OPRM1
30	0.7302	DB01497	Pro-opiomelanocortin	P01189	COLI_HUMAN	POMC
30	0.7302	DB01497	E3 ubiquitin-protein ligase TRIM13	O60858	TRI13_HUMAN	TRIM13
30	0.7308	DB00514	Neuronal acetylcholine receptor subunit alpha-2	Q15822	ACHA2_HUMAN	CHRNA2
30	0.7308	DB00514	Neuronal acetylcholine receptor subunit alpha-3	P32297	ACHA3_HUMAN	CHRNA3
30	0.7308	DB00514	Neuronal acetylcholine receptor subunit alpha-4	P43681	ACHA4_HUMAN	CHRNA4
30	0.7308	DB00514	Neuronal acetylcholine receptor subunit alpha-7	P36544	ACHA7_HUMAN	CHRNA7
30	0.7308	DB00514	Neuronal acetylcholine receptor subunit beta-2	P17787	ACHB2_HUMAN	CHRNB2
30	0.7308	DB00514	Neuronal acetylcholine receptor subunit beta-4	P30926	ACHB4_HUMAN	CHRNB4
30	0.7308	DB00514	Cytochrome b-245 light chain	P13498	CY24A_HUMAN	CYBA
30	0.7308	DB00514	Cytochrome b-245 heavy chain	P04839	CY24B_HUMAN	CYBB
30	0.7308	DB00514	Glutamate receptor ionotropic, NMDA 3A	Q8TCU5	NMD3A_HUMAN	GRIN3A
30	0.7308	DB00514	Neutrophil cytosol factor 1	P14598	NCF1_HUMAN	NCF1
30	0.7308	DB00514	Neutrophil cytosol factor 2	P19878	NCF2_HUMAN	NCF2
30	0.7308	DB00514	Neutrophil cytosol factor 4	Q15080	NCF4_HUMAN	NCF4
30	0.7308	DB00514	Delta-type opioid receptor	P41143	OPRD_HUMAN	OPRD1
30	0.7308	DB00514	Kappa-type opioid receptor	P41145	OPRK_HUMAN	OPRK1
30	0.7308	DB00514	Mu-type opioid receptor	P35372	OPRM_HUMAN	OPRM1
30	0.7308	DB00514	Membrane-associated progesterone receptor component 1	O00264	PGRC1_HUMAN	PGRMC1
30	0.7308	DB00514	Ras-related C3 botulinum toxin substrate 1	P63000	RAC1_HUMAN	RAC1
30	0.7308	DB00514	Ras-related C3 botulinum toxin substrate 2	P15153	RAC2_HUMAN	RAC2
30	0.7308	DB00514	HCG20471, isoform CRA_c	Q5T1J1	Q5T1J1_HUMAN	SIGMAR1
30	0.7308	DB00514	Sigma non-opioid intracellular receptor 1	Q99720	SGMR1_HUMAN	SIGMAR1
30	0.7308	DB00514	Sodium-dependent noradrenaline transporter	P23975	SC6A2_HUMAN	SLC6A2
30	0.7308	DB00514	Sodium-dependent serotonin transporter	P31645	SC6A4_HUMAN	SLC6A4
30	0.7321	DB04844	D(2) dopamine receptor	P14416	DRD2_HUMAN	DRD2
30	0.7321	DB04844	Synaptic vesicular amine transporter	Q05940	VMAT2_HUMAN	SLC18A2
30	0.7419	DB01135	Muscarinic acetylcholine receptor M2	P08172	ACM2_HUMAN	CHRM2
30	0.7419	DB01135	Neuronal acetylcholine receptor subunit alpha-2	Q15822	ACHA2_HUMAN	CHRNA2
30	0.75	DB00295	Delta-type opioid receptor	P41143	OPRD_HUMAN	OPRD1
30	0.75	DB00295	Kappa-type opioid receptor	P41145	OPRK_HUMAN	OPRK1
30	0.75	DB00295	Mu-type opioid receptor	P35372	OPRM_HUMAN	OPRM1
30	0.7581	DB01548	Delta-type opioid receptor	P41143	OPRD_HUMAN	OPRD1
30	0.7581	DB00921	Delta-type opioid receptor	P41143	OPRD_HUMAN	OPRD1
30	0.7581	DB01548	Kappa-type opioid receptor	P41145	OPRK_HUMAN	OPRK1
30	0.7581	DB00921	Kappa-type opioid receptor	P41145	OPRK_HUMAN	OPRK1
30	0.7581	DB01548	Mu-type opioid receptor	P35372	OPRM_HUMAN	OPRM1
30	0.7581	DB00921	Mu-type opioid receptor	P35372	OPRM_HUMAN	OPRM1
30	0.7581	DB01548	E3 ubiquitin-protein ligase TRIM13	O60858	TRI13_HUMAN	TRIM13
30	0.7667	DB00732	Neuronal acetylcholine receptor subunit alpha-2	Q15822	ACHA2_HUMAN	CHRNA2
30	0.7679	DB00318	Delta-type opioid receptor	P41143	OPRD_HUMAN	OPRD1
30	0.7679	DB00318	Kappa-type opioid receptor	P41145	OPRK_HUMAN	OPRK1
30	0.7679	DB00318	Mu-type opioid receptor	P35372	OPRM_HUMAN	OPRM1
30	0.8039	DB00714	Alpha-2A adrenergic receptor	P08913	ADA2A_HUMAN	ADRA2A
30	0.8039	DB00714	Alpha-2B adrenergic receptor	P18089	ADA2B_HUMAN	ADRA2B
30	0.8039	DB00714	Alpha-2C adrenergic receptor	P18825	ADA2C_HUMAN	ADRA2C
30	0.8039	DB00714	Neuron-specific vesicular protein calcyon	Q9NYX4	CALY_HUMAN	CALY
30	0.8039	DB00714	D(1A) dopamine receptor	P21728	DRD1_HUMAN	DRD1
30	0.8039	DB00714	D(2) dopamine receptor	P14416	DRD2_HUMAN	DRD2
30	0.8039	DB00714	D(3) dopamine receptor	P35462	DRD3_HUMAN	DRD3
30	0.8039	DB00714	D(4) dopamine receptor	P21917	DRD4_HUMAN	DRD4
30	0.8039	DB00714	D(1B) dopamine receptor	P21918	DRD5_HUMAN	DRD5
30	0.8039	DB00714	5-hydroxytryptamine receptor 1A	P08908	5HT1A_HUMAN	HTR1A
30	0.8039	DB00714	5-hydroxytryptamine receptor 1B	P28222	5HT1B_HUMAN	HTR1B
30	0.8039	DB00714	5-hydroxytryptamine receptor 1D	P28221	5HT1D_HUMAN	HTR1D
30	0.8039	DB00714	5-hydroxytryptamine receptor 2A	P28223	5HT2A_HUMAN	HTR2A
30	0.8039	DB00714	5-hydroxytryptamine receptor 2B	P41595	5HT2B_HUMAN	HTR2B
30	0.8039	DB00714	5-hydroxytryptamine receptor 2C	P28335	5HT2C_HUMAN	HTR2C
30	0.8103	DB00416	Neuronal acetylcholine receptor subunit alpha-2	Q15822	ACHA2_HUMAN	CHRNA2
30	0.8393	DB01336	Muscarinic acetylcholine receptor M2	P08172	ACM2_HUMAN	CHRM2
30	0.8393	DB01336	Neuronal acetylcholine receptor subunit alpha-2	Q15822	ACHA2_HUMAN	CHRNA2
30	0.875	DB01199	Acetylcholinesterase	P22303	ACES_HUMAN	ACHE
30	0.875	DB01199	Neuronal acetylcholine receptor subunit alpha-2	Q15822	ACHA2_HUMAN	CHRNA2
30	0.875	DB01199	5-hydroxytryptamine receptor 3A	P46098	5HT3A_HUMAN	HTR3A
31	0.7	DB02772	Actin, alpha skeletal muscle	P68133	ACTS_HUMAN	ACTA1
31	0.7	DB02772	Copper transport protein ATOX1	O00244	ATOX1_HUMAN	ATOX1
31	0.7	DB02772	Lysozyme C	P61626	LYSC_HUMAN	LYZ
31	0.7	DB02772	tRNA-splicing ligase RtcB homolog	Q9Y3I0	RTCB_HUMAN	RTCB
31	0.717	DB03279	Retinoic acid receptor gamma	P13631	RARG_HUMAN	RARG
31	0.7222	DB07633	Histo-blood group ABO system transferase	P16442	BGAT_HUMAN	ABO
31	0.7241	DB01396	Sodium/potassium-transporting ATPase subunit alpha-1	P05023	AT1A1_HUMAN	ATP1A1
31	0.7241	DB02169	Serine/threonine-protein phosphatase PP1-gamma catalytic subunit	P36873	PP1G_HUMAN	PPP1CC
31	0.7414	DB00390	Sodium/potassium-transporting ATPase subunit alpha-1	P05023	AT1A1_HUMAN	ATP1A1
31	0.7736	DB01998	Alpha-1-antitrypsin	P01009	A1AT_HUMAN	SERPINA1
31	0.7931	DB01078	Sodium/potassium-transporting ATPase subunit alpha-1	P05023	AT1A1_HUMAN	ATP1A1
31	0.807	DB01092	Sodium/potassium-transporting ATPase subunit alpha-1	P05023	AT1A1_HUMAN	ATP1A1
32	0.7	DB02379	Alpha-amylase 1	P04745	AMY1_HUMAN	AMY1A
32	0.7	DB02379	Pancreatic alpha-amylase	P04746	AMYP_HUMAN	AMY2A
32	0.7	DB02379	Alpha-amylase 2B	P19961	AMY2B_HUMAN	AMY2B
32	0.7	DB02379	Glucokinase	P35557	HXK4_HUMAN	GCK
32	0.7	DB02379	Glycosyltransferase 6 domain-containing protein 1	Q7Z4J2	GL6D1_HUMAN	GLT6D1
32	0.7	DB02379	Glucosamine-6-phosphate isomerase 1	P46926	GNPI1_HUMAN	GNPDA1
32	0.7	DB02379	Hexokinase-1	P19367	HXK1_HUMAN	HK1
32	0.7	DB02379	Interferon beta	P01574	IFNB_HUMAN	IFNB1
32	0.7	DB02379	Keratin-associated protein 5-2	Q701N4	KRA52_HUMAN	KRTAP5-2
32	0.7	DB02379	Keratin-associated protein 5-3	Q6L8H2	KRA53_HUMAN	KRTAP5-3
32	0.7	DB02379	Lactase-like protein	Q6UWM7	LCTL_HUMAN	LCTL
32	0.7	DB02379	Galectin-2	P05162	LEG2_HUMAN	LGALS2
32	0.7	DB02379	Galectin-7	P47929	LEG7_HUMAN	LGALS7
32	0.7	DB02379	Myoglobin	P02144	MYG_HUMAN	MB
32	0.7	DB02379	Neurocan core protein	O14594	NCAN_HUMAN	NCAN
32	0.7	DB02379	ADP-ribose pyrophosphatase, mitochondrial	Q9BW91	NUDT9_HUMAN	NUDT9
32	0.7	DB02379	Prostaglandin G/H synthase 1	P23219	PGH1_HUMAN	PTGS1
32	0.7	DB02379	Glycogen phosphorylase, liver form	P06737	PYGL_HUMAN	PYGL
32	0.7	DB02379	Glycogen phosphorylase, muscle form	P11217	PYGM_HUMAN	PYGM
32	0.7	DB02379	Pulmonary surfactant-associated protein D	P35247	SFTPD_HUMAN	SFTPD
32	0.7	DB02379	Sialoadhesin	Q9BZZ2	SN_HUMAN	SIGLEC1
32	0.7	DB02379	SWI/SNF-related matrix-associated actin-dependent regulator of chromatin subfamily A member 5	O60264	SMCA5_HUMAN	SMARCA5
32	0.7045	DB02772	Actin, alpha skeletal muscle	P68133	ACTS_HUMAN	ACTA1
32	0.7045	DB02772	Copper transport protein ATOX1	O00244	ATOX1_HUMAN	ATOX1
32	0.7045	DB02772	Lysozyme C	P61626	LYSC_HUMAN	LYZ
32	0.7045	DB02772	tRNA-splicing ligase RtcB homolog	Q9Y3I0	RTCB_HUMAN	RTCB
32	0.7111	DB02422	Endoplasmic reticulum mannosyl-oligosaccharide 1,2-alpha-mannosidase	Q9UKM7	MA1B1_HUMAN	MAN1B1
32	0.725	DB04564	Lactase-phlorizin hydrolase	P09848	LPH_HUMAN	LCT
32	0.7273	DB04664	Cytochrome P450 2B6	P20813	CP2B6_HUMAN	CYP2B6
32	0.7292	DB02889	Pancreatic alpha-amylase	P04746	AMYP_HUMAN	AMY2A
32	0.7292	DB00284	Pancreatic alpha-amylase	P04746	AMYP_HUMAN	AMY2A
32	0.7292	DB04453	Pancreatic alpha-amylase	P04746	AMYP_HUMAN	AMY2A
32	0.7292	DB03971	Pancreatic alpha-amylase	P04746	AMYP_HUMAN	AMY2A
32	0.7292	DB04618	Pancreatic alpha-amylase	P04746	AMYP_HUMAN	AMY2A
32	0.7292	DB03495	Pancreatic alpha-amylase	P04746	AMYP_HUMAN	AMY2A
32	0.7292	DB00284	Lysosomal alpha-glucosidase	P10253	LYAG_HUMAN	GAA
32	0.7292	DB00284	Maltase-glucoamylase, intestinal	O43451	MGA_HUMAN	MGAM
32	0.7292	DB00284	Sucrase-isomaltase, intestinal	P14410	SUIS_HUMAN	SI
32	0.7333	DB01698	Aldo-keto reductase family 1 member C3	P42330	AK1C3_HUMAN	AKR1C3
32	0.7442	DB07716	Ig kappa chain C region	P01834	IGKC_HUMAN	IGKC
32	0.7619	DB04681	Histo-blood group ABO system transferase	P16442	BGAT_HUMAN	ABO
32	0.7727	DB02115	Aldehyde dehydrogenase, mitochondrial	P05091	ALDH2_HUMAN	ALDH2
32	0.8	DB03277	Alpha-amylase 2B	P19961	AMY2B_HUMAN	AMY2B
32	0.8	DB03323	Alpha-amylase 2B	P19961	AMY2B_HUMAN	AMY2B
32	0.8	DB04465	Glycosyltransferase 6 domain-containing protein 1	Q7Z4J2	GL6D1_HUMAN	GLT6D1
32	0.8	DB04465	Glycolipid transfer protein	Q9NZD2	GLTP_HUMAN	GLTP
39	0.7	DB01565	Delta-type opioid receptor	P41143	OPRD_HUMAN	OPRD1
39	0.7	DB01565	Kappa-type opioid receptor	P41145	OPRK_HUMAN	OPRK1
39	0.7	DB01565	Mu-type opioid receptor	P35372	OPRM_HUMAN	OPRM1
39	0.7	DB01565	Pro-opiomelanocortin	P01189	COLI_HUMAN	POMC
39	0.7	DB01565	E3 ubiquitin-protein ligase TRIM13	O60858	TRI13_HUMAN	TRIM13
39	0.717	DB00514	Neuronal acetylcholine receptor subunit alpha-2	Q15822	ACHA2_HUMAN	CHRNA2
39	0.717	DB00514	Neuronal acetylcholine receptor subunit alpha-3	P32297	ACHA3_HUMAN	CHRNA3
39	0.717	DB00514	Neuronal acetylcholine receptor subunit alpha-4	P43681	ACHA4_HUMAN	CHRNA4
39	0.717	DB00514	Neuronal acetylcholine receptor subunit alpha-7	P36544	ACHA7_HUMAN	CHRNA7
39	0.717	DB00514	Neuronal acetylcholine receptor subunit beta-2	P17787	ACHB2_HUMAN	CHRNB2
39	0.717	DB00514	Neuronal acetylcholine receptor subunit beta-4	P30926	ACHB4_HUMAN	CHRNB4
39	0.717	DB00514	Cytochrome b-245 light chain	P13498	CY24A_HUMAN	CYBA
39	0.717	DB00514	Cytochrome b-245 heavy chain	P04839	CY24B_HUMAN	CYBB
39	0.717	DB00514	Glutamate receptor ionotropic, NMDA 3A	Q8TCU5	NMD3A_HUMAN	GRIN3A
39	0.717	DB00514	Neutrophil cytosol factor 1	P14598	NCF1_HUMAN	NCF1
39	0.717	DB00514	Neutrophil cytosol factor 2	P19878	NCF2_HUMAN	NCF2
39	0.717	DB00514	Neutrophil cytosol factor 4	Q15080	NCF4_HUMAN	NCF4
39	0.717	DB00514	Delta-type opioid receptor	P41143	OPRD_HUMAN	OPRD1
39	0.717	DB00514	Kappa-type opioid receptor	P41145	OPRK_HUMAN	OPRK1
39	0.717	DB00514	Mu-type opioid receptor	P35372	OPRM_HUMAN	OPRM1
39	0.717	DB00514	Membrane-associated progesterone receptor component 1	O00264	PGRC1_HUMAN	PGRMC1
39	0.717	DB00514	Ras-related C3 botulinum toxin substrate 1	P63000	RAC1_HUMAN	RAC1
39	0.717	DB00514	Ras-related C3 botulinum toxin substrate 2	P15153	RAC2_HUMAN	RAC2
39	0.717	DB00514	HCG20471, isoform CRA_c	Q5T1J1	Q5T1J1_HUMAN	SIGMAR1
39	0.717	DB00514	Sigma non-opioid intracellular receptor 1	Q99720	SGMR1_HUMAN	SIGMAR1
39	0.717	DB00514	Sodium-dependent noradrenaline transporter	P23975	SC6A2_HUMAN	SLC6A2
39	0.717	DB00514	Sodium-dependent serotonin transporter	P31645	SC6A4_HUMAN	SLC6A4
39	0.7188	DB01497	Delta-type opioid receptor	P41143	OPRD_HUMAN	OPRD1
39	0.7188	DB01497	Kappa-type opioid receptor	P41145	OPRK_HUMAN	OPRK1
39	0.7188	DB01497	Nociceptin receptor	P41146	OPRX_HUMAN	OPRL1
39	0.7188	DB01497	Mu-type opioid receptor	P35372	OPRM_HUMAN	OPRM1
39	0.7188	DB01497	Pro-opiomelanocortin	P01189	COLI_HUMAN	POMC
39	0.7188	DB01497	E3 ubiquitin-protein ligase TRIM13	O60858	TRI13_HUMAN	TRIM13
39	0.7193	DB00652	Kappa-type opioid receptor	P41145	OPRK_HUMAN	OPRK1
39	0.7193	DB00652	Mu-type opioid receptor	P35372	OPRM_HUMAN	OPRM1
39	0.7193	DB00652	Sigma non-opioid intracellular receptor 1	Q99720	SGMR1_HUMAN	SIGMAR1
39	0.7222	DB07701	Acetylcholinesterase	P22303	ACES_HUMAN	ACHE
39	0.7222	DB00843	Acetylcholinesterase	P22303	ACES_HUMAN	ACHE
39	0.7222	DB00843	5-hydroxytryptamine receptor 2A	P28223	5HT2A_HUMAN	HTR2A
39	0.7333	DB01466	Mu-type opioid receptor	P35372	OPRM_HUMAN	OPRM1
39	0.7368	DB00295	Delta-type opioid receptor	P41143	OPRD_HUMAN	OPRD1
39	0.7368	DB00295	Kappa-type opioid receptor	P41145	OPRK_HUMAN	OPRK1
39	0.7368	DB00295	Mu-type opioid receptor	P35372	OPRM_HUMAN	OPRM1
39	0.746	DB01226	Cholinesterase	P06276	CHLE_HUMAN	BCHE
39	0.746	DB01226	Muscarinic acetylcholine receptor M2	P08172	ACM2_HUMAN	CHRM2
39	0.746	DB01226	Muscarinic acetylcholine receptor M3	P20309	ACM3_HUMAN	CHRM3
39	0.746	DB01226	Neuronal acetylcholine receptor subunit alpha-2	Q15822	ACHA2_HUMAN	CHRNA2
39	0.746	DB01548	Delta-type opioid receptor	P41143	OPRD_HUMAN	OPRD1
39	0.746	DB00921	Delta-type opioid receptor	P41143	OPRD_HUMAN	OPRD1
39	0.746	DB01548	Kappa-type opioid receptor	P41145	OPRK_HUMAN	OPRK1
39	0.746	DB00921	Kappa-type opioid receptor	P41145	OPRK_HUMAN	OPRK1
39	0.746	DB01548	Mu-type opioid receptor	P35372	OPRM_HUMAN	OPRM1
39	0.746	DB00921	Mu-type opioid receptor	P35372	OPRM_HUMAN	OPRM1
39	0.746	DB01548	E3 ubiquitin-protein ligase TRIM13	O60858	TRI13_HUMAN	TRIM13
39	0.7544	DB00318	Delta-type opioid receptor	P41143	OPRD_HUMAN	OPRD1
39	0.7544	DB00318	Kappa-type opioid receptor	P41145	OPRK_HUMAN	OPRK1
39	0.7544	DB00318	Mu-type opioid receptor	P35372	OPRM_HUMAN	OPRM1
39	0.7581	DB01135	Muscarinic acetylcholine receptor M2	P08172	ACM2_HUMAN	CHRM2
39	0.7581	DB01135	Neuronal acetylcholine receptor subunit alpha-2	Q15822	ACHA2_HUMAN	CHRNA2
39	0.7818	DB04844	D(2) dopamine receptor	P14416	DRD2_HUMAN	DRD2
39	0.7818	DB04844	Synaptic vesicular amine transporter	Q05940	VMAT2_HUMAN	SLC18A2
39	0.7833	DB00732	Neuronal acetylcholine receptor subunit alpha-2	Q15822	ACHA2_HUMAN	CHRNA2
39	0.7885	DB00714	Alpha-2A adrenergic receptor	P08913	ADA2A_HUMAN	ADRA2A
39	0.7885	DB00714	Alpha-2B adrenergic receptor	P18089	ADA2B_HUMAN	ADRA2B
39	0.7885	DB00714	Alpha-2C adrenergic receptor	P18825	ADA2C_HUMAN	ADRA2C
39	0.7885	DB00714	Neuron-specific vesicular protein calcyon	Q9NYX4	CALY_HUMAN	CALY
39	0.7885	DB00714	D(1A) dopamine receptor	P21728	DRD1_HUMAN	DRD1
39	0.7885	DB00714	D(2) dopamine receptor	P14416	DRD2_HUMAN	DRD2
39	0.7885	DB00714	D(3) dopamine receptor	P35462	DRD3_HUMAN	DRD3
39	0.7885	DB00714	D(4) dopamine receptor	P21917	DRD4_HUMAN	DRD4
39	0.7885	DB00714	D(1B) dopamine receptor	P21918	DRD5_HUMAN	DRD5
39	0.7885	DB00714	5-hydroxytryptamine receptor 1A	P08908	5HT1A_HUMAN	HTR1A
39	0.7885	DB00714	5-hydroxytryptamine receptor 1B	P28222	5HT1B_HUMAN	HTR1B
39	0.7885	DB00714	5-hydroxytryptamine receptor 1D	P28221	5HT1D_HUMAN	HTR1D
39	0.7885	DB00714	5-hydroxytryptamine receptor 2A	P28223	5HT2A_HUMAN	HTR2A
39	0.7885	DB00714	5-hydroxytryptamine receptor 2B	P41595	5HT2B_HUMAN	HTR2B
39	0.7885	DB00714	5-hydroxytryptamine receptor 2C	P28335	5HT2C_HUMAN	HTR2C
39	0.7966	DB00416	Neuronal acetylcholine receptor subunit alpha-2	Q15822	ACHA2_HUMAN	CHRNA2
39	0.8246	DB01336	Muscarinic acetylcholine receptor M2	P08172	ACM2_HUMAN	CHRM2
39	0.8246	DB01336	Neuronal acetylcholine receptor subunit alpha-2	Q15822	ACHA2_HUMAN	CHRNA2
39	0.8596	DB01199	Acetylcholinesterase	P22303	ACES_HUMAN	ACHE
39	0.8596	DB01199	Neuronal acetylcholine receptor subunit alpha-2	Q15822	ACHA2_HUMAN	CHRNA2
39	0.8596	DB01199	5-hydroxytryptamine receptor 3A	P46098	5HT3A_HUMAN	HTR3A
42	0.7018	DB00327	Delta-type opioid receptor	P41143	OPRD_HUMAN	OPRD1
42	0.7018	DB00327	Kappa-type opioid receptor	P41145	OPRK_HUMAN	OPRK1
42	0.7018	DB00327	Mu-type opioid receptor	P35372	OPRM_HUMAN	OPRM1
42	0.7091	DB00771	Muscarinic acetylcholine receptor M1	P11229	ACM1_HUMAN	CHRM1
42	0.7143	DB04843	Muscarinic acetylcholine receptor M1	P11229	ACM1_HUMAN	CHRM1
42	0.7143	DB04843	Muscarinic acetylcholine receptor M3	P20309	ACM3_HUMAN	CHRM3
42	0.7143	DB01497	Delta-type opioid receptor	P41143	OPRD_HUMAN	OPRD1
42	0.7143	DB01497	Kappa-type opioid receptor	P41145	OPRK_HUMAN	OPRK1
42	0.7143	DB00652	Kappa-type opioid receptor	P41145	OPRK_HUMAN	OPRK1
42	0.7143	DB01497	Nociceptin receptor	P41146	OPRX_HUMAN	OPRL1
42	0.7143	DB01497	Mu-type opioid receptor	P35372	OPRM_HUMAN	OPRM1
42	0.7143	DB00652	Mu-type opioid receptor	P35372	OPRM_HUMAN	OPRM1
42	0.7143	DB01497	Pro-opiomelanocortin	P01189	COLI_HUMAN	POMC
42	0.7143	DB00652	Sigma non-opioid intracellular receptor 1	Q99720	SGMR1_HUMAN	SIGMAR1
42	0.7143	DB01497	E3 ubiquitin-protein ligase TRIM13	O60858	TRI13_HUMAN	TRIM13
42	0.717	DB07701	Acetylcholinesterase	P22303	ACES_HUMAN	ACHE
42	0.717	DB00843	Acetylcholinesterase	P22303	ACES_HUMAN	ACHE
42	0.717	DB00843	5-hydroxytryptamine receptor 2A	P28223	5HT2A_HUMAN	HTR2A
42	0.7193	DB00956	Delta-type opioid receptor	P41143	OPRD_HUMAN	OPRD1
42	0.7193	DB00956	Mu-type opioid receptor	P35372	OPRM_HUMAN	OPRM1
42	0.7213	DB00497	Delta-type opioid receptor	P41143	OPRD_HUMAN	OPRD1
42	0.7213	DB00497	Kappa-type opioid receptor	P41145	OPRK_HUMAN	OPRK1
42	0.7213	DB00497	Mu-type opioid receptor	P35372	OPRM_HUMAN	OPRM1
42	0.7213	DB00497	Alpha-1-acid glycoprotein 1	P02763	A1AG1_HUMAN	ORM1
42	0.7213	DB00497	Alpha-1-acid glycoprotein 2	P19652	A1AG2_HUMAN	ORM2
42	0.7255	DB00854	Delta-type opioid receptor	P41143	OPRD_HUMAN	OPRD1
42	0.7255	DB00854	Kappa-type opioid receptor	P41145	OPRK_HUMAN	OPRK1
42	0.7255	DB00854	Mu-type opioid receptor	P35372	OPRM_HUMAN	OPRM1
42	0.7288	DB01466	Mu-type opioid receptor	P35372	OPRM_HUMAN	OPRM1
42	0.7321	DB00295	Delta-type opioid receptor	P41143	OPRD_HUMAN	OPRD1
42	0.7321	DB00295	Kappa-type opioid receptor	P41145	OPRK_HUMAN	OPRK1
42	0.7321	DB00295	Mu-type opioid receptor	P35372	OPRM_HUMAN	OPRM1
42	0.7414	DB01452	Delta-type opioid receptor	P41143	OPRD_HUMAN	OPRD1
42	0.7414	DB01452	Kappa-type opioid receptor	P41145	OPRK_HUMAN	OPRK1
42	0.7414	DB01452	Mu-type opioid receptor	P35372	OPRM_HUMAN	OPRM1
42	0.7419	DB01226	Cholinesterase	P06276	CHLE_HUMAN	BCHE
42	0.7419	DB01226	Muscarinic acetylcholine receptor M2	P08172	ACM2_HUMAN	CHRM2
42	0.7419	DB01226	Muscarinic acetylcholine receptor M3	P20309	ACM3_HUMAN	CHRM3
42	0.7419	DB01226	Neuronal acetylcholine receptor subunit alpha-2	Q15822	ACHA2_HUMAN	CHRNA2
42	0.7419	DB01548	Delta-type opioid receptor	P41143	OPRD_HUMAN	OPRD1
42	0.7419	DB00921	Delta-type opioid receptor	P41143	OPRD_HUMAN	OPRD1
42	0.7419	DB01548	Kappa-type opioid receptor	P41145	OPRK_HUMAN	OPRK1
42	0.7419	DB00921	Kappa-type opioid receptor	P41145	OPRK_HUMAN	OPRK1
42	0.7419	DB01548	Mu-type opioid receptor	P35372	OPRM_HUMAN	OPRM1
42	0.7419	DB00921	Mu-type opioid receptor	P35372	OPRM_HUMAN	OPRM1
42	0.7419	DB01548	E3 ubiquitin-protein ligase TRIM13	O60858	TRI13_HUMAN	TRIM13
42	0.7451	DB00514	Neuronal acetylcholine receptor subunit alpha-2	Q15822	ACHA2_HUMAN	CHRNA2
42	0.7451	DB00514	Neuronal acetylcholine receptor subunit alpha-3	P32297	ACHA3_HUMAN	CHRNA3
42	0.7451	DB00514	Neuronal acetylcholine receptor subunit alpha-4	P43681	ACHA4_HUMAN	CHRNA4
42	0.7451	DB00514	Neuronal acetylcholine receptor subunit alpha-7	P36544	ACHA7_HUMAN	CHRNA7
42	0.7451	DB00514	Neuronal acetylcholine receptor subunit beta-2	P17787	ACHB2_HUMAN	CHRNB2
42	0.7451	DB00514	Neuronal acetylcholine receptor subunit beta-4	P30926	ACHB4_HUMAN	CHRNB4
42	0.7451	DB00514	Cytochrome b-245 light chain	P13498	CY24A_HUMAN	CYBA
42	0.7451	DB00514	Cytochrome b-245 heavy chain	P04839	CY24B_HUMAN	CYBB
42	0.7451	DB00514	Glutamate receptor ionotropic, NMDA 3A	Q8TCU5	NMD3A_HUMAN	GRIN3A
42	0.7451	DB00514	Neutrophil cytosol factor 1	P14598	NCF1_HUMAN	NCF1
42	0.7451	DB00514	Neutrophil cytosol factor 2	P19878	NCF2_HUMAN	NCF2
42	0.7451	DB00514	Neutrophil cytosol factor 4	Q15080	NCF4_HUMAN	NCF4
42	0.7451	DB00514	Delta-type opioid receptor	P41143	OPRD_HUMAN	OPRD1
42	0.7451	DB00514	Kappa-type opioid receptor	P41145	OPRK_HUMAN	OPRK1
42	0.7451	DB00514	Mu-type opioid receptor	P35372	OPRM_HUMAN	OPRM1
42	0.7451	DB00514	Membrane-associated progesterone receptor component 1	O00264	PGRC1_HUMAN	PGRMC1
42	0.7451	DB00514	Ras-related C3 botulinum toxin substrate 1	P63000	RAC1_HUMAN	RAC1
42	0.7451	DB00514	Ras-related C3 botulinum toxin substrate 2	P15153	RAC2_HUMAN	RAC2
42	0.7451	DB00514	HCG20471, isoform CRA_c	Q5T1J1	Q5T1J1_HUMAN	SIGMAR1
42	0.7451	DB00514	Sigma non-opioid intracellular receptor 1	Q99720	SGMR1_HUMAN	SIGMAR1
42	0.7451	DB00514	Sodium-dependent noradrenaline transporter	P23975	SC6A2_HUMAN	SLC6A2
42	0.7451	DB00514	Sodium-dependent serotonin transporter	P31645	SC6A4_HUMAN	SLC6A4
42	0.7455	DB04844	D(2) dopamine receptor	P14416	DRD2_HUMAN	DRD2
42	0.7455	DB04844	Synaptic vesicular amine transporter	Q05940	VMAT2_HUMAN	SLC18A2
42	0.7541	DB01135	Muscarinic acetylcholine receptor M2	P08172	ACM2_HUMAN	CHRM2
42	0.7541	DB01135	Neuronal acetylcholine receptor subunit alpha-2	Q15822	ACHA2_HUMAN	CHRNA2
42	0.7797	DB00732	Neuronal acetylcholine receptor subunit alpha-2	Q15822	ACHA2_HUMAN	CHRNA2
42	0.7818	DB00318	Delta-type opioid receptor	P41143	OPRD_HUMAN	OPRD1
42	0.7818	DB00318	Kappa-type opioid receptor	P41145	OPRK_HUMAN	OPRK1
42	0.7818	DB00318	Mu-type opioid receptor	P35372	OPRM_HUMAN	OPRM1
42	0.7843	DB00714	Alpha-2A adrenergic receptor	P08913	ADA2A_HUMAN	ADRA2A
42	0.7843	DB00714	Alpha-2B adrenergic receptor	P18089	ADA2B_HUMAN	ADRA2B
42	0.7843	DB00714	Alpha-2C adrenergic receptor	P18825	ADA2C_HUMAN	ADRA2C
42	0.7843	DB00714	Neuron-specific vesicular protein calcyon	Q9NYX4	CALY_HUMAN	CALY
42	0.7843	DB00714	D(1A) dopamine receptor	P21728	DRD1_HUMAN	DRD1
42	0.7843	DB00714	D(2) dopamine receptor	P14416	DRD2_HUMAN	DRD2
42	0.7843	DB00714	D(3) dopamine receptor	P35462	DRD3_HUMAN	DRD3
42	0.7843	DB00714	D(4) dopamine receptor	P21917	DRD4_HUMAN	DRD4
42	0.7843	DB00714	D(1B) dopamine receptor	P21918	DRD5_HUMAN	DRD5
42	0.7843	DB00714	5-hydroxytryptamine receptor 1A	P08908	5HT1A_HUMAN	HTR1A
42	0.7843	DB00714	5-hydroxytryptamine receptor 1B	P28222	5HT1B_HUMAN	HTR1B
42	0.7843	DB00714	5-hydroxytryptamine receptor 1D	P28221	5HT1D_HUMAN	HTR1D
42	0.7843	DB00714	5-hydroxytryptamine receptor 2A	P28223	5HT2A_HUMAN	HTR2A
42	0.7843	DB00714	5-hydroxytryptamine receptor 2B	P41595	5HT2B_HUMAN	HTR2B
42	0.7843	DB00714	5-hydroxytryptamine receptor 2C	P28335	5HT2C_HUMAN	HTR2C
42	0.8246	DB00416	Neuronal acetylcholine receptor subunit alpha-2	Q15822	ACHA2_HUMAN	CHRNA2
42	0.8545	DB01336	Muscarinic acetylcholine receptor M2	P08172	ACM2_HUMAN	CHRM2
42	0.8545	DB01336	Neuronal acetylcholine receptor subunit alpha-2	Q15822	ACHA2_HUMAN	CHRNA2
42	0.8571	DB01199	Acetylcholinesterase	P22303	ACES_HUMAN	ACHE
42	0.8571	DB01199	Neuronal acetylcholine receptor subunit alpha-2	Q15822	ACHA2_HUMAN	CHRNA2
42	0.8571	DB01199	5-hydroxytryptamine receptor 3A	P46098	5HT3A_HUMAN	HTR3A
44	0.7353	DB08322	Glycogen phosphorylase, muscle form	P11217	PYGM_HUMAN	PYGM
45	0.7	DB02772	Actin, alpha skeletal muscle	P68133	ACTS_HUMAN	ACTA1
45	0.7	DB02772	Copper transport protein ATOX1	O00244	ATOX1_HUMAN	ATOX1
45	0.7	DB02772	Lysozyme C	P61626	LYSC_HUMAN	LYZ
45	0.7	DB02772	tRNA-splicing ligase RtcB homolog	Q9Y3I0	RTCB_HUMAN	RTCB
45	0.717	DB03279	Retinoic acid receptor gamma	P13631	RARG_HUMAN	RARG
45	0.7213	DB00602	Gamma-aminobutyric acid receptor subunit beta-3	P28472	GBRB3_HUMAN	GABRB3
45	0.7213	DB00602	Glycine receptor subunit alpha-3	O75311	GLRA3_HUMAN	GLRA3
45	0.7222	DB07633	Histo-blood group ABO system transferase	P16442	BGAT_HUMAN	ABO
45	0.7241	DB00511	Sodium/potassium-transporting ATPase subunit alpha-1	P05023	AT1A1_HUMAN	ATP1A1
45	0.7241	DB01396	Sodium/potassium-transporting ATPase subunit alpha-1	P05023	AT1A1_HUMAN	ATP1A1
45	0.7241	DB02169	Serine/threonine-protein phosphatase PP1-gamma catalytic subunit	P36873	PP1G_HUMAN	PPP1CC
45	0.7414	DB00390	Sodium/potassium-transporting ATPase subunit alpha-1	P05023	AT1A1_HUMAN	ATP1A1
45	0.7736	DB01998	Alpha-1-antitrypsin	P01009	A1AT_HUMAN	SERPINA1
45	0.7931	DB01078	Sodium/potassium-transporting ATPase subunit alpha-1	P05023	AT1A1_HUMAN	ATP1A1
45	0.807	DB01092	Sodium/potassium-transporting ATPase subunit alpha-1	P05023	AT1A1_HUMAN	ATP1A1
49	0.7	DB01565	Delta-type opioid receptor	P41143	OPRD_HUMAN	OPRD1
49	0.7	DB01565	Kappa-type opioid receptor	P41145	OPRK_HUMAN	OPRK1
49	0.7	DB01565	Mu-type opioid receptor	P35372	OPRM_HUMAN	OPRM1
49	0.7	DB01565	Pro-opiomelanocortin	P01189	COLI_HUMAN	POMC
49	0.7	DB01565	E3 ubiquitin-protein ligase TRIM13	O60858	TRI13_HUMAN	TRIM13
49	0.7077	DB06800	Kappa-type opioid receptor	P41145	OPRK_HUMAN	OPRK1
49	0.7077	DB06800	Mu-type opioid receptor	P35372	OPRM_HUMAN	OPRM1
49	0.7167	DB01452	Delta-type opioid receptor	P41143	OPRD_HUMAN	OPRD1
49	0.7167	DB01452	Kappa-type opioid receptor	P41145	OPRK_HUMAN	OPRK1
49	0.7167	DB01452	Mu-type opioid receptor	P35372	OPRM_HUMAN	OPRM1
49	0.717	DB00514	Neuronal acetylcholine receptor subunit alpha-2	Q15822	ACHA2_HUMAN	CHRNA2
49	0.717	DB00514	Neuronal acetylcholine receptor subunit alpha-3	P32297	ACHA3_HUMAN	CHRNA3
49	0.717	DB00514	Neuronal acetylcholine receptor subunit alpha-4	P43681	ACHA4_HUMAN	CHRNA4
49	0.717	DB00514	Neuronal acetylcholine receptor subunit alpha-7	P36544	ACHA7_HUMAN	CHRNA7
49	0.717	DB00514	Neuronal acetylcholine receptor subunit beta-2	P17787	ACHB2_HUMAN	CHRNB2
49	0.717	DB00514	Neuronal acetylcholine receptor subunit beta-4	P30926	ACHB4_HUMAN	CHRNB4
49	0.717	DB00514	Cytochrome b-245 light chain	P13498	CY24A_HUMAN	CYBA
49	0.717	DB00514	Cytochrome b-245 heavy chain	P04839	CY24B_HUMAN	CYBB
49	0.717	DB00514	Glutamate receptor ionotropic, NMDA 3A	Q8TCU5	NMD3A_HUMAN	GRIN3A
49	0.717	DB00514	Neutrophil cytosol factor 1	P14598	NCF1_HUMAN	NCF1
49	0.717	DB00514	Neutrophil cytosol factor 2	P19878	NCF2_HUMAN	NCF2
49	0.717	DB00514	Neutrophil cytosol factor 4	Q15080	NCF4_HUMAN	NCF4
49	0.717	DB00514	Delta-type opioid receptor	P41143	OPRD_HUMAN	OPRD1
49	0.717	DB00514	Kappa-type opioid receptor	P41145	OPRK_HUMAN	OPRK1
49	0.717	DB00514	Mu-type opioid receptor	P35372	OPRM_HUMAN	OPRM1
49	0.717	DB00514	Membrane-associated progesterone receptor component 1	O00264	PGRC1_HUMAN	PGRMC1
49	0.717	DB00514	Ras-related C3 botulinum toxin substrate 1	P63000	RAC1_HUMAN	RAC1
49	0.717	DB00514	Ras-related C3 botulinum toxin substrate 2	P15153	RAC2_HUMAN	RAC2
49	0.717	DB00514	HCG20471, isoform CRA_c	Q5T1J1	Q5T1J1_HUMAN	SIGMAR1
49	0.717	DB00514	Sigma non-opioid intracellular receptor 1	Q99720	SGMR1_HUMAN	SIGMAR1
49	0.717	DB00514	Sodium-dependent noradrenaline transporter	P23975	SC6A2_HUMAN	SLC6A2
49	0.717	DB00514	Sodium-dependent serotonin transporter	P31645	SC6A4_HUMAN	SLC6A4
49	0.7193	DB00652	Kappa-type opioid receptor	P41145	OPRK_HUMAN	OPRK1
49	0.7193	DB00652	Mu-type opioid receptor	P35372	OPRM_HUMAN	OPRM1
49	0.7193	DB00652	Sigma non-opioid intracellular receptor 1	Q99720	SGMR1_HUMAN	SIGMAR1
49	0.7222	DB07701	Acetylcholinesterase	P22303	ACES_HUMAN	ACHE
49	0.7222	DB00843	Acetylcholinesterase	P22303	ACES_HUMAN	ACHE
49	0.7222	DB00843	5-hydroxytryptamine receptor 2A	P28223	5HT2A_HUMAN	HTR2A
49	0.7333	DB01466	Mu-type opioid receptor	P35372	OPRM_HUMAN	OPRM1
49	0.7368	DB00295	Delta-type opioid receptor	P41143	OPRD_HUMAN	OPRD1
49	0.7368	DB00295	Kappa-type opioid receptor	P41145	OPRK_HUMAN	OPRK1
49	0.7368	DB00295	Mu-type opioid receptor	P35372	OPRM_HUMAN	OPRM1
49	0.746	DB01226	Cholinesterase	P06276	CHLE_HUMAN	BCHE
49	0.746	DB01226	Muscarinic acetylcholine receptor M2	P08172	ACM2_HUMAN	CHRM2
49	0.746	DB01226	Muscarinic acetylcholine receptor M3	P20309	ACM3_HUMAN	CHRM3
49	0.746	DB01226	Neuronal acetylcholine receptor subunit alpha-2	Q15822	ACHA2_HUMAN	CHRNA2
49	0.746	DB01497	Delta-type opioid receptor	P41143	OPRD_HUMAN	OPRD1
49	0.746	DB01497	Kappa-type opioid receptor	P41145	OPRK_HUMAN	OPRK1
49	0.746	DB01497	Nociceptin receptor	P41146	OPRX_HUMAN	OPRL1
49	0.746	DB01497	Mu-type opioid receptor	P35372	OPRM_HUMAN	OPRM1
49	0.746	DB01497	Pro-opiomelanocortin	P01189	COLI_HUMAN	POMC
49	0.746	DB01497	E3 ubiquitin-protein ligase TRIM13	O60858	TRI13_HUMAN	TRIM13
49	0.75	DB04844	D(2) dopamine receptor	P14416	DRD2_HUMAN	DRD2
49	0.75	DB04844	Synaptic vesicular amine transporter	Q05940	VMAT2_HUMAN	SLC18A2
49	0.7544	DB00318	Delta-type opioid receptor	P41143	OPRD_HUMAN	OPRD1
49	0.7544	DB00318	Kappa-type opioid receptor	P41145	OPRK_HUMAN	OPRK1
49	0.7544	DB00318	Mu-type opioid receptor	P35372	OPRM_HUMAN	OPRM1
49	0.7581	DB01135	Muscarinic acetylcholine receptor M2	P08172	ACM2_HUMAN	CHRM2
49	0.7581	DB01135	Neuronal acetylcholine receptor subunit alpha-2	Q15822	ACHA2_HUMAN	CHRNA2
49	0.7742	DB01548	Delta-type opioid receptor	P41143	OPRD_HUMAN	OPRD1
49	0.7742	DB00921	Delta-type opioid receptor	P41143	OPRD_HUMAN	OPRD1
49	0.7742	DB01548	Kappa-type opioid receptor	P41145	OPRK_HUMAN	OPRK1
49	0.7742	DB00921	Kappa-type opioid receptor	P41145	OPRK_HUMAN	OPRK1
49	0.7742	DB01548	Mu-type opioid receptor	P35372	OPRM_HUMAN	OPRM1
49	0.7742	DB00921	Mu-type opioid receptor	P35372	OPRM_HUMAN	OPRM1
49	0.7742	DB01548	E3 ubiquitin-protein ligase TRIM13	O60858	TRI13_HUMAN	TRIM13
49	0.7833	DB00732	Neuronal acetylcholine receptor subunit alpha-2	Q15822	ACHA2_HUMAN	CHRNA2
49	0.7885	DB00714	Alpha-2A adrenergic receptor	P08913	ADA2A_HUMAN	ADRA2A
49	0.7885	DB00714	Alpha-2B adrenergic receptor	P18089	ADA2B_HUMAN	ADRA2B
49	0.7885	DB00714	Alpha-2C adrenergic receptor	P18825	ADA2C_HUMAN	ADRA2C
49	0.7885	DB00714	Neuron-specific vesicular protein calcyon	Q9NYX4	CALY_HUMAN	CALY
49	0.7885	DB00714	D(1A) dopamine receptor	P21728	DRD1_HUMAN	DRD1
49	0.7885	DB00714	D(2) dopamine receptor	P14416	DRD2_HUMAN	DRD2
49	0.7885	DB00714	D(3) dopamine receptor	P35462	DRD3_HUMAN	DRD3
49	0.7885	DB00714	D(4) dopamine receptor	P21917	DRD4_HUMAN	DRD4
49	0.7885	DB00714	D(1B) dopamine receptor	P21918	DRD5_HUMAN	DRD5
49	0.7885	DB00714	5-hydroxytryptamine receptor 1A	P08908	5HT1A_HUMAN	HTR1A
49	0.7885	DB00714	5-hydroxytryptamine receptor 1B	P28222	5HT1B_HUMAN	HTR1B
49	0.7885	DB00714	5-hydroxytryptamine receptor 1D	P28221	5HT1D_HUMAN	HTR1D
49	0.7885	DB00714	5-hydroxytryptamine receptor 2A	P28223	5HT2A_HUMAN	HTR2A
49	0.7885	DB00714	5-hydroxytryptamine receptor 2B	P41595	5HT2B_HUMAN	HTR2B
49	0.7885	DB00714	5-hydroxytryptamine receptor 2C	P28335	5HT2C_HUMAN	HTR2C
49	0.7966	DB00416	Neuronal acetylcholine receptor subunit alpha-2	Q15822	ACHA2_HUMAN	CHRNA2
49	0.8246	DB01336	Muscarinic acetylcholine receptor M2	P08172	ACM2_HUMAN	CHRM2
49	0.8246	DB01336	Neuronal acetylcholine receptor subunit alpha-2	Q15822	ACHA2_HUMAN	CHRNA2
49	0.8596	DB01199	Acetylcholinesterase	P22303	ACES_HUMAN	ACHE
49	0.8596	DB01199	Neuronal acetylcholine receptor subunit alpha-2	Q15822	ACHA2_HUMAN	CHRNA2
49	0.8596	DB01199	5-hydroxytryptamine receptor 3A	P46098	5HT3A_HUMAN	HTR3A
51	0.7049	DB00602	Gamma-aminobutyric acid receptor subunit beta-3	P28472	GBRB3_HUMAN	GABRB3
51	0.7049	DB00602	Glycine receptor subunit alpha-3	O75311	GLRA3_HUMAN	GLRA3
51	0.7069	DB00511	Sodium/potassium-transporting ATPase subunit alpha-1	P05023	AT1A1_HUMAN	ATP1A1
51	0.7143	DB02772	Actin, alpha skeletal muscle	P68133	ACTS_HUMAN	ACTA1
51	0.7143	DB02772	Copper transport protein ATOX1	O00244	ATOX1_HUMAN	ATOX1
51	0.7143	DB02772	Lysozyme C	P61626	LYSC_HUMAN	LYZ
51	0.7143	DB02772	tRNA-splicing ligase RtcB homolog	Q9Y3I0	RTCB_HUMAN	RTCB
51	0.7308	DB03279	Retinoic acid receptor gamma	P13631	RARG_HUMAN	RARG
51	0.7358	DB07633	Histo-blood group ABO system transferase	P16442	BGAT_HUMAN	ABO
51	0.7368	DB01396	Sodium/potassium-transporting ATPase subunit alpha-1	P05023	AT1A1_HUMAN	ATP1A1
51	0.7368	DB02169	Serine/threonine-protein phosphatase PP1-gamma catalytic subunit	P36873	PP1G_HUMAN	PPP1CC
51	0.7544	DB00390	Sodium/potassium-transporting ATPase subunit alpha-1	P05023	AT1A1_HUMAN	ATP1A1
51	0.7885	DB01998	Alpha-1-antitrypsin	P01009	A1AT_HUMAN	SERPINA1
51	0.807	DB01078	Sodium/potassium-transporting ATPase subunit alpha-1	P05023	AT1A1_HUMAN	ATP1A1
51	0.8214	DB01092	Sodium/potassium-transporting ATPase subunit alpha-1	P05023	AT1A1_HUMAN	ATP1A1
52	0.7	DB01135	Muscarinic acetylcholine receptor M2	P08172	ACM2_HUMAN	CHRM2
52	0.7	DB01135	Neuronal acetylcholine receptor subunit alpha-2	Q15822	ACHA2_HUMAN	CHRNA2
52	0.7069	DB00416	Neuronal acetylcholine receptor subunit alpha-2	Q15822	ACHA2_HUMAN	CHRNA2
52	0.7167	DB01548	Delta-type opioid receptor	P41143	OPRD_HUMAN	OPRD1
52	0.7167	DB00921	Delta-type opioid receptor	P41143	OPRD_HUMAN	OPRD1
52	0.7167	DB01548	Kappa-type opioid receptor	P41145	OPRK_HUMAN	OPRK1
52	0.7167	DB00921	Kappa-type opioid receptor	P41145	OPRK_HUMAN	OPRK1
52	0.7167	DB01548	Mu-type opioid receptor	P35372	OPRM_HUMAN	OPRM1
52	0.7167	DB00921	Mu-type opioid receptor	P35372	OPRM_HUMAN	OPRM1
52	0.7167	DB01548	E3 ubiquitin-protein ligase TRIM13	O60858	TRI13_HUMAN	TRIM13
52	0.717	DB07573	Beta-secretase 1	P56817	BACE1_HUMAN	BACE1
52	0.72	DB00714	Alpha-2A adrenergic receptor	P08913	ADA2A_HUMAN	ADRA2A
52	0.72	DB00714	Alpha-2B adrenergic receptor	P18089	ADA2B_HUMAN	ADRA2B
52	0.72	DB00714	Alpha-2C adrenergic receptor	P18825	ADA2C_HUMAN	ADRA2C
52	0.72	DB00714	Neuron-specific vesicular protein calcyon	Q9NYX4	CALY_HUMAN	CALY
52	0.72	DB00714	D(1A) dopamine receptor	P21728	DRD1_HUMAN	DRD1
52	0.72	DB00714	D(2) dopamine receptor	P14416	DRD2_HUMAN	DRD2
52	0.72	DB00714	D(3) dopamine receptor	P35462	DRD3_HUMAN	DRD3
52	0.72	DB00714	D(4) dopamine receptor	P21917	DRD4_HUMAN	DRD4
52	0.72	DB00714	D(1B) dopamine receptor	P21918	DRD5_HUMAN	DRD5
52	0.72	DB00714	5-hydroxytryptamine receptor 1A	P08908	5HT1A_HUMAN	HTR1A
52	0.72	DB00714	5-hydroxytryptamine receptor 1B	P28222	5HT1B_HUMAN	HTR1B
52	0.72	DB00714	5-hydroxytryptamine receptor 1D	P28221	5HT1D_HUMAN	HTR1D
52	0.72	DB00714	5-hydroxytryptamine receptor 2A	P28223	5HT2A_HUMAN	HTR2A
52	0.72	DB00714	5-hydroxytryptamine receptor 2B	P41595	5HT2B_HUMAN	HTR2B
52	0.72	DB00714	5-hydroxytryptamine receptor 2C	P28335	5HT2C_HUMAN	HTR2C
52	0.7241	DB00767	Muscarinic acetylcholine receptor M1	P11229	ACM1_HUMAN	CHRM1
52	0.7241	DB00767	Muscarinic acetylcholine receptor M2	P08172	ACM2_HUMAN	CHRM2
52	0.7241	DB00767	Muscarinic acetylcholine receptor M3	P20309	ACM3_HUMAN	CHRM3
52	0.7241	DB00767	Muscarinic acetylcholine receptor M4	P08173	ACM4_HUMAN	CHRM4
52	0.7241	DB00767	Muscarinic acetylcholine receptor M5	P08912	ACM5_HUMAN	CHRM5
52	0.7241	DB00767	Histamine H1 receptor	P35367	HRH1_HUMAN	HRH1
52	0.7241	DB01089	Synaptic vesicular amine transporter	Q05940	VMAT2_HUMAN	SLC18A2
52	0.7288	DB01180	Angiotensin-converting enzyme	P12821	ACE_HUMAN	ACE
52	0.7321	DB01336	Muscarinic acetylcholine receptor M2	P08172	ACM2_HUMAN	CHRM2
52	0.7321	DB01336	Neuronal acetylcholine receptor subunit alpha-2	Q15822	ACHA2_HUMAN	CHRNA2
52	0.7368	DB01199	Acetylcholinesterase	P22303	ACES_HUMAN	ACHE
52	0.7368	DB01199	Neuronal acetylcholine receptor subunit alpha-2	Q15822	ACHA2_HUMAN	CHRNA2
52	0.7368	DB01199	5-hydroxytryptamine receptor 3A	P46098	5HT3A_HUMAN	HTR3A
52	0.7414	DB00206	Chromaffin granule amine transporter	P54219	VMAT1_HUMAN	SLC18A1
52	0.7414	DB00206	Synaptic vesicular amine transporter	Q05940	VMAT2_HUMAN	SLC18A2
52	0.7551	DB07701	Acetylcholinesterase	P22303	ACES_HUMAN	ACHE
52	0.7551	DB00843	Acetylcholinesterase	P22303	ACES_HUMAN	ACHE
52	0.7551	DB00843	5-hydroxytryptamine receptor 2A	P28223	5HT2A_HUMAN	HTR2A
52	0.82	DB04844	D(2) dopamine receptor	P14416	DRD2_HUMAN	DRD2
52	0.82	DB04844	Synaptic vesicular amine transporter	Q05940	VMAT2_HUMAN	SLC18A2
53	0.7037	DB07851	Dipeptidyl peptidase 4	P27487	DPP4_HUMAN	DPP4
53	0.7143	DB00514	Neuronal acetylcholine receptor subunit alpha-2	Q15822	ACHA2_HUMAN	CHRNA2
53	0.7143	DB00514	Neuronal acetylcholine receptor subunit alpha-3	P32297	ACHA3_HUMAN	CHRNA3
53	0.7143	DB00514	Neuronal acetylcholine receptor subunit alpha-4	P43681	ACHA4_HUMAN	CHRNA4
53	0.7143	DB00514	Neuronal acetylcholine receptor subunit alpha-7	P36544	ACHA7_HUMAN	CHRNA7
53	0.7143	DB00514	Neuronal acetylcholine receptor subunit beta-2	P17787	ACHB2_HUMAN	CHRNB2
53	0.7143	DB00514	Neuronal acetylcholine receptor subunit beta-4	P30926	ACHB4_HUMAN	CHRNB4
53	0.7143	DB00514	Cytochrome b-245 light chain	P13498	CY24A_HUMAN	CYBA
53	0.7143	DB00514	Cytochrome b-245 heavy chain	P04839	CY24B_HUMAN	CYBB
53	0.7143	DB00514	Glutamate receptor ionotropic, NMDA 3A	Q8TCU5	NMD3A_HUMAN	GRIN3A
53	0.7143	DB00514	Neutrophil cytosol factor 1	P14598	NCF1_HUMAN	NCF1
53	0.7143	DB00514	Neutrophil cytosol factor 2	P19878	NCF2_HUMAN	NCF2
53	0.7143	DB00514	Neutrophil cytosol factor 4	Q15080	NCF4_HUMAN	NCF4
53	0.7143	DB00514	Delta-type opioid receptor	P41143	OPRD_HUMAN	OPRD1
53	0.7143	DB00514	Kappa-type opioid receptor	P41145	OPRK_HUMAN	OPRK1
53	0.7143	DB00514	Mu-type opioid receptor	P35372	OPRM_HUMAN	OPRM1
53	0.7143	DB00514	Membrane-associated progesterone receptor component 1	O00264	PGRC1_HUMAN	PGRMC1
53	0.7143	DB00514	Ras-related C3 botulinum toxin substrate 1	P63000	RAC1_HUMAN	RAC1
53	0.7143	DB00514	Ras-related C3 botulinum toxin substrate 2	P15153	RAC2_HUMAN	RAC2
53	0.7143	DB00514	HCG20471, isoform CRA_c	Q5T1J1	Q5T1J1_HUMAN	SIGMAR1
53	0.7143	DB00514	Sigma non-opioid intracellular receptor 1	Q99720	SGMR1_HUMAN	SIGMAR1
53	0.7143	DB00514	Sodium-dependent noradrenaline transporter	P23975	SC6A2_HUMAN	SLC6A2
53	0.7143	DB00514	Sodium-dependent serotonin transporter	P31645	SC6A4_HUMAN	SLC6A4
53	0.7167	DB01226	Cholinesterase	P06276	CHLE_HUMAN	BCHE
53	0.7167	DB01226	Muscarinic acetylcholine receptor M2	P08172	ACM2_HUMAN	CHRM2
53	0.7167	DB01226	Muscarinic acetylcholine receptor M3	P20309	ACM3_HUMAN	CHRM3
53	0.7167	DB01226	Neuronal acetylcholine receptor subunit alpha-2	Q15822	ACHA2_HUMAN	CHRNA2
53	0.7167	DB01548	Delta-type opioid receptor	P41143	OPRD_HUMAN	OPRD1
53	0.7167	DB00921	Delta-type opioid receptor	P41143	OPRD_HUMAN	OPRD1
53	0.7167	DB01548	Kappa-type opioid receptor	P41145	OPRK_HUMAN	OPRK1
53	0.7167	DB00921	Kappa-type opioid receptor	P41145	OPRK_HUMAN	OPRK1
53	0.7167	DB01548	Mu-type opioid receptor	P35372	OPRM_HUMAN	OPRM1
53	0.7167	DB00921	Mu-type opioid receptor	P35372	OPRM_HUMAN	OPRM1
53	0.7167	DB01548	E3 ubiquitin-protein ligase TRIM13	O60858	TRI13_HUMAN	TRIM13
53	0.717	DB07573	Beta-secretase 1	P56817	BACE1_HUMAN	BACE1
53	0.72	DB00714	Alpha-2A adrenergic receptor	P08913	ADA2A_HUMAN	ADRA2A
53	0.72	DB00714	Alpha-2B adrenergic receptor	P18089	ADA2B_HUMAN	ADRA2B
53	0.72	DB00714	Alpha-2C adrenergic receptor	P18825	ADA2C_HUMAN	ADRA2C
53	0.72	DB00714	Neuron-specific vesicular protein calcyon	Q9NYX4	CALY_HUMAN	CALY
53	0.72	DB00714	D(1A) dopamine receptor	P21728	DRD1_HUMAN	DRD1
53	0.72	DB00714	D(2) dopamine receptor	P14416	DRD2_HUMAN	DRD2
53	0.72	DB00714	D(3) dopamine receptor	P35462	DRD3_HUMAN	DRD3
53	0.72	DB00714	D(4) dopamine receptor	P21917	DRD4_HUMAN	DRD4
53	0.72	DB00714	D(1B) dopamine receptor	P21918	DRD5_HUMAN	DRD5
53	0.72	DB00714	5-hydroxytryptamine receptor 1A	P08908	5HT1A_HUMAN	HTR1A
53	0.72	DB00714	5-hydroxytryptamine receptor 1B	P28222	5HT1B_HUMAN	HTR1B
53	0.72	DB00714	5-hydroxytryptamine receptor 1D	P28221	5HT1D_HUMAN	HTR1D
53	0.72	DB00714	5-hydroxytryptamine receptor 2A	P28223	5HT2A_HUMAN	HTR2A
53	0.72	DB00714	5-hydroxytryptamine receptor 2B	P41595	5HT2B_HUMAN	HTR2B
53	0.72	DB00714	5-hydroxytryptamine receptor 2C	P28335	5HT2C_HUMAN	HTR2C
53	0.7241	DB00732	Neuronal acetylcholine receptor subunit alpha-2	Q15822	ACHA2_HUMAN	CHRNA2
53	0.7241	DB01089	Synaptic vesicular amine transporter	Q05940	VMAT2_HUMAN	SLC18A2
53	0.7288	DB01180	Angiotensin-converting enzyme	P12821	ACE_HUMAN	ACE
53	0.7288	DB01135	Muscarinic acetylcholine receptor M2	P08172	ACM2_HUMAN	CHRM2
53	0.7288	DB01135	Neuronal acetylcholine receptor subunit alpha-2	Q15822	ACHA2_HUMAN	CHRNA2
53	0.7368	DB00416	Neuronal acetylcholine receptor subunit alpha-2	Q15822	ACHA2_HUMAN	CHRNA2
53	0.7414	DB00206	Chromaffin granule amine transporter	P54219	VMAT1_HUMAN	SLC18A1
53	0.7414	DB00206	Synaptic vesicular amine transporter	Q05940	VMAT2_HUMAN	SLC18A2
53	0.7544	DB00767	Muscarinic acetylcholine receptor M1	P11229	ACM1_HUMAN	CHRM1
53	0.7544	DB00767	Muscarinic acetylcholine receptor M2	P08172	ACM2_HUMAN	CHRM2
53	0.7544	DB00767	Muscarinic acetylcholine receptor M3	P20309	ACM3_HUMAN	CHRM3
53	0.7544	DB00767	Muscarinic acetylcholine receptor M4	P08173	ACM4_HUMAN	CHRM4
53	0.7544	DB00767	Muscarinic acetylcholine receptor M5	P08912	ACM5_HUMAN	CHRM5
53	0.7544	DB00767	Histamine H1 receptor	P35367	HRH1_HUMAN	HRH1
53	0.7636	DB01336	Muscarinic acetylcholine receptor M2	P08172	ACM2_HUMAN	CHRM2
53	0.7636	DB01336	Neuronal acetylcholine receptor subunit alpha-2	Q15822	ACHA2_HUMAN	CHRNA2
53	0.7679	DB01199	Acetylcholinesterase	P22303	ACES_HUMAN	ACHE
53	0.7679	DB01199	Neuronal acetylcholine receptor subunit alpha-2	Q15822	ACHA2_HUMAN	CHRNA2
53	0.7679	DB01199	5-hydroxytryptamine receptor 3A	P46098	5HT3A_HUMAN	HTR3A
53	0.7917	DB07701	Acetylcholinesterase	P22303	ACES_HUMAN	ACHE
53	0.7917	DB00843	Acetylcholinesterase	P22303	ACES_HUMAN	ACHE
53	0.7917	DB00843	5-hydroxytryptamine receptor 2A	P28223	5HT2A_HUMAN	HTR2A
53	0.8571	DB04844	D(2) dopamine receptor	P14416	DRD2_HUMAN	DRD2
53	0.8571	DB04844	Synaptic vesicular amine transporter	Q05940	VMAT2_HUMAN	SLC18A2
55	0.7018	DB00318	Delta-type opioid receptor	P41143	OPRD_HUMAN	OPRD1
55	0.7018	DB00318	Kappa-type opioid receptor	P41145	OPRK_HUMAN	OPRK1
55	0.7018	DB00318	Mu-type opioid receptor	P35372	OPRM_HUMAN	OPRM1
55	0.7031	DB00688	Inosine-5'-monophosphate dehydrogenase 1	P20839	IMDH1_HUMAN	IMPDH1
55	0.7031	DB00688	Inosine-5'-monophosphate dehydrogenase 2	P12268	IMDH2_HUMAN	IMPDH2
55	0.7049	DB00497	Delta-type opioid receptor	P41143	OPRD_HUMAN	OPRD1
55	0.7049	DB00497	Kappa-type opioid receptor	P41145	OPRK_HUMAN	OPRK1
55	0.7049	DB00497	Mu-type opioid receptor	P35372	OPRM_HUMAN	OPRM1
55	0.7049	DB00497	Alpha-1-acid glycoprotein 1	P02763	A1AG1_HUMAN	ORM1
55	0.7049	DB00497	Alpha-1-acid glycoprotein 2	P19652	A1AG2_HUMAN	ORM2
55	0.7069	DB01565	Delta-type opioid receptor	P41143	OPRD_HUMAN	OPRD1
55	0.7069	DB01565	Kappa-type opioid receptor	P41145	OPRK_HUMAN	OPRK1
55	0.7069	DB01565	Mu-type opioid receptor	P35372	OPRM_HUMAN	OPRM1
55	0.7069	DB01565	Pro-opiomelanocortin	P01189	COLI_HUMAN	POMC
55	0.7069	DB01565	E3 ubiquitin-protein ligase TRIM13	O60858	TRI13_HUMAN	TRIM13
55	0.7097	DB01135	Muscarinic acetylcholine receptor M2	P08172	ACM2_HUMAN	CHRM2
55	0.7097	DB01135	Neuronal acetylcholine receptor subunit alpha-2	Q15822	ACHA2_HUMAN	CHRNA2
55	0.7119	DB01466	Mu-type opioid receptor	P35372	OPRM_HUMAN	OPRM1
55	0.7143	DB01148	Muscarinic acetylcholine receptor M1	P11229	ACM1_HUMAN	CHRM1
55	0.7143	DB01148	Muscarinic acetylcholine receptor M2	P08172	ACM2_HUMAN	CHRM2
55	0.7143	DB07567	Estrogen receptor	P03372	ESR1_HUMAN	ESR1
55	0.7143	DB00295	Delta-type opioid receptor	P41143	OPRD_HUMAN	OPRD1
55	0.7143	DB00295	Kappa-type opioid receptor	P41145	OPRK_HUMAN	OPRK1
55	0.7143	DB00295	Mu-type opioid receptor	P35372	OPRM_HUMAN	OPRM1
55	0.7167	DB01192	Delta-type opioid receptor	P41143	OPRD_HUMAN	OPRD1
55	0.7167	DB01192	Mu-type opioid receptor	P35372	OPRM_HUMAN	OPRM1
55	0.7222	DB07598	Glutamate receptor 2	P42262	GRIA2_HUMAN	GRIA2
55	0.7333	DB00732	Neuronal acetylcholine receptor subunit alpha-2	Q15822	ACHA2_HUMAN	CHRNA2
55	0.7368	DB00674	Acetylcholinesterase	P22303	ACES_HUMAN	ACHE
55	0.7368	DB00674	Cholinesterase	P06276	CHLE_HUMAN	BCHE
55	0.7368	DB00674	Acetylcholine receptor subunit alpha	P02708	ACHA_HUMAN	CHRNA1
55	0.7368	DB00674	Neuronal acetylcholine receptor subunit alpha-10	Q9GZZ6	ACH10_HUMAN	CHRNA10
55	0.7368	DB00674	Neuronal acetylcholine receptor subunit alpha-2	Q15822	ACHA2_HUMAN	CHRNA2
55	0.7368	DB00674	Neuronal acetylcholine receptor subunit alpha-3	P32297	ACHA3_HUMAN	CHRNA3
55	0.7368	DB00674	Neuronal acetylcholine receptor subunit alpha-4	P43681	ACHA4_HUMAN	CHRNA4
55	0.7368	DB00674	Neuronal acetylcholine receptor subunit alpha-5	P30532	ACHA5_HUMAN	CHRNA5
55	0.7368	DB00674	Neuronal acetylcholine receptor subunit alpha-6	Q15825	ACHA6_HUMAN	CHRNA6
55	0.7368	DB00674	Neuronal acetylcholine receptor subunit alpha-7	P36544	ACHA7_HUMAN	CHRNA7
55	0.7368	DB00674	Neuronal acetylcholine receptor subunit alpha-9	Q9UGM1	ACHA9_HUMAN	CHRNA9
55	0.7368	DB00674	Acetylcholine receptor subunit beta	P11230	ACHB_HUMAN	CHRNB1
55	0.7368	DB00674	Neuronal acetylcholine receptor subunit beta-2	P17787	ACHB2_HUMAN	CHRNB2
55	0.7368	DB00674	Neuronal acetylcholine receptor subunit beta-3	Q05901	ACHB3_HUMAN	CHRNB3
55	0.7368	DB00674	Neuronal acetylcholine receptor subunit beta-4	P30926	ACHB4_HUMAN	CHRNB4
55	0.7368	DB00674	Acetylcholine receptor subunit delta	Q07001	ACHD_HUMAN	CHRND
55	0.7368	DB00674	Acetylcholine receptor subunit epsilon	Q04844	ACHE_HUMAN	CHRNE
55	0.7368	DB00674	Acetylcholine receptor subunit gamma	P07510	ACHG_HUMAN	CHRNG
55	0.7544	DB01452	Delta-type opioid receptor	P41143	OPRD_HUMAN	OPRD1
55	0.7544	DB01452	Kappa-type opioid receptor	P41145	OPRK_HUMAN	OPRK1
55	0.7544	DB01452	Mu-type opioid receptor	P35372	OPRM_HUMAN	OPRM1
55	0.7636	DB00956	Delta-type opioid receptor	P41143	OPRD_HUMAN	OPRD1
55	0.7636	DB00956	Mu-type opioid receptor	P35372	OPRM_HUMAN	OPRM1
55	0.7778	DB00327	Delta-type opioid receptor	P41143	OPRD_HUMAN	OPRD1
55	0.7778	DB00327	Kappa-type opioid receptor	P41145	OPRK_HUMAN	OPRK1
55	0.7778	DB00327	Mu-type opioid receptor	P35372	OPRM_HUMAN	OPRM1
57	0.7255	DB07354	DNA topoisomerase 1	P11387	TOP1_HUMAN	TOP1
57	0.7778	DB08744	Ribosyldihydronicotinamide dehydrogenase [quinone]	P16083	NQO2_HUMAN	NQO2
58	0.7347	DB00714	Alpha-2A adrenergic receptor	P08913	ADA2A_HUMAN	ADRA2A
58	0.7347	DB00714	Alpha-2B adrenergic receptor	P18089	ADA2B_HUMAN	ADRA2B
58	0.7347	DB00714	Alpha-2C adrenergic receptor	P18825	ADA2C_HUMAN	ADRA2C
58	0.7347	DB00714	Neuron-specific vesicular protein calcyon	Q9NYX4	CALY_HUMAN	CALY
58	0.7347	DB00714	D(1A) dopamine receptor	P21728	DRD1_HUMAN	DRD1
58	0.7347	DB00714	D(2) dopamine receptor	P14416	DRD2_HUMAN	DRD2
58	0.7347	DB00714	D(3) dopamine receptor	P35462	DRD3_HUMAN	DRD3
58	0.7347	DB00714	D(4) dopamine receptor	P21917	DRD4_HUMAN	DRD4
58	0.7347	DB00714	D(1B) dopamine receptor	P21918	DRD5_HUMAN	DRD5
58	0.7347	DB00714	5-hydroxytryptamine receptor 1A	P08908	5HT1A_HUMAN	HTR1A
58	0.7347	DB00714	5-hydroxytryptamine receptor 1B	P28222	5HT1B_HUMAN	HTR1B
58	0.7347	DB00714	5-hydroxytryptamine receptor 1D	P28221	5HT1D_HUMAN	HTR1D
58	0.7347	DB00714	5-hydroxytryptamine receptor 2A	P28223	5HT2A_HUMAN	HTR2A
58	0.7347	DB00714	5-hydroxytryptamine receptor 2B	P41595	5HT2B_HUMAN	HTR2B
58	0.7347	DB00714	5-hydroxytryptamine receptor 2C	P28335	5HT2C_HUMAN	HTR2C
59	0.7576	DB08322	Glycogen phosphorylase, muscle form	P11217	PYGM_HUMAN	PYGM
61	0.7073	DB07788	Mitogen-activated protein kinase 1	P28482	MK01_HUMAN	MAPK1
62	0.7	DB00318	Delta-type opioid receptor	P41143	OPRD_HUMAN	OPRD1
62	0.7	DB00318	Kappa-type opioid receptor	P41145	OPRK_HUMAN	OPRK1
62	0.7	DB00318	Mu-type opioid receptor	P35372	OPRM_HUMAN	OPRM1
62	0.7015	DB04946	Alpha-1A adrenergic receptor	P35348	ADA1A_HUMAN	ADRA1A
62	0.7015	DB04946	Alpha-2C adrenergic receptor	P18825	ADA2C_HUMAN	ADRA2C
62	0.7015	DB04946	D(1A) dopamine receptor	P21728	DRD1_HUMAN	DRD1
62	0.7015	DB04946	D(2) dopamine receptor	P14416	DRD2_HUMAN	DRD2
62	0.7015	DB04946	D(3) dopamine receptor	P35462	DRD3_HUMAN	DRD3
62	0.7015	DB04946	D(4) dopamine receptor	P21917	DRD4_HUMAN	DRD4
62	0.7015	DB04946	Histamine H1 receptor	P35367	HRH1_HUMAN	HRH1
62	0.7015	DB04946	5-hydroxytryptamine receptor 1A	P08908	5HT1A_HUMAN	HTR1A
62	0.7015	DB04946	5-hydroxytryptamine receptor 2A	P28223	5HT2A_HUMAN	HTR2A
62	0.7015	DB04946	5-hydroxytryptamine receptor 6	P50406	5HT6R_HUMAN	HTR6
62	0.7015	DB04946	5-hydroxytryptamine receptor 7	P34969	5HT7R_HUMAN	HTR7
62	0.7031	DB00767	Muscarinic acetylcholine receptor M1	P11229	ACM1_HUMAN	CHRM1
62	0.7031	DB00767	Muscarinic acetylcholine receptor M2	P08172	ACM2_HUMAN	CHRM2
62	0.7031	DB00767	Muscarinic acetylcholine receptor M3	P20309	ACM3_HUMAN	CHRM3
62	0.7031	DB00767	Muscarinic acetylcholine receptor M4	P08173	ACM4_HUMAN	CHRM4
62	0.7031	DB00767	Muscarinic acetylcholine receptor M5	P08912	ACM5_HUMAN	CHRM5
62	0.7031	DB00767	Histamine H1 receptor	P35367	HRH1_HUMAN	HRH1
62	0.7049	DB01118	Beta-1 adrenergic receptor	P08588	ADRB1_HUMAN	ADRB1
62	0.7049	DB01118	Voltage-dependent T-type calcium channel subunit alpha-1H	O95180	CAC1H_HUMAN	CACNA1H
62	0.7049	DB01118	Voltage-dependent calcium channel subunit alpha-2/delta-2	Q9NY47	CA2D2_HUMAN	CACNA2D2
62	0.7049	DB01118	Potassium voltage-gated channel subfamily H member 2	Q12809	KCNH2_HUMAN	KCNH2
62	0.7097	DB01466	Mu-type opioid receptor	P35372	OPRM_HUMAN	OPRM1
62	0.7119	DB01148	Muscarinic acetylcholine receptor M1	P11229	ACM1_HUMAN	CHRM1
62	0.7119	DB01148	Muscarinic acetylcholine receptor M2	P08172	ACM2_HUMAN	CHRM2
62	0.7119	DB07567	Estrogen receptor	P03372	ESR1_HUMAN	ESR1
62	0.7143	DB01199	Acetylcholinesterase	P22303	ACES_HUMAN	ACHE
62	0.7143	DB01199	Neuronal acetylcholine receptor subunit alpha-2	Q15822	ACHA2_HUMAN	CHRNA2
62	0.7143	DB00416	Neuronal acetylcholine receptor subunit alpha-2	Q15822	ACHA2_HUMAN	CHRNA2
62	0.7143	DB01199	5-hydroxytryptamine receptor 3A	P46098	5HT3A_HUMAN	HTR3A
62	0.7231	DB01497	Delta-type opioid receptor	P41143	OPRD_HUMAN	OPRD1
62	0.7231	DB01548	Delta-type opioid receptor	P41143	OPRD_HUMAN	OPRD1
62	0.7231	DB00921	Delta-type opioid receptor	P41143	OPRD_HUMAN	OPRD1
62	0.7231	DB01497	Kappa-type opioid receptor	P41145	OPRK_HUMAN	OPRK1
62	0.7231	DB01548	Kappa-type opioid receptor	P41145	OPRK_HUMAN	OPRK1
62	0.7231	DB00921	Kappa-type opioid receptor	P41145	OPRK_HUMAN	OPRK1
62	0.7231	DB01497	Nociceptin receptor	P41146	OPRX_HUMAN	OPRL1
62	0.7231	DB01497	Mu-type opioid receptor	P35372	OPRM_HUMAN	OPRM1
62	0.7231	DB01548	Mu-type opioid receptor	P35372	OPRM_HUMAN	OPRM1
62	0.7231	DB00921	Mu-type opioid receptor	P35372	OPRM_HUMAN	OPRM1
62	0.7231	DB01497	Pro-opiomelanocortin	P01189	COLI_HUMAN	POMC
62	0.7231	DB01497	E3 ubiquitin-protein ligase TRIM13	O60858	TRI13_HUMAN	TRIM13
62	0.7231	DB01548	E3 ubiquitin-protein ligase TRIM13	O60858	TRI13_HUMAN	TRIM13
62	0.7273	DB07701	Acetylcholinesterase	P22303	ACES_HUMAN	ACHE
62	0.7273	DB00843	Acetylcholinesterase	P22303	ACES_HUMAN	ACHE
62	0.7273	DB00843	5-hydroxytryptamine receptor 2A	P28223	5HT2A_HUMAN	HTR2A
62	0.7302	DB00497	Delta-type opioid receptor	P41143	OPRD_HUMAN	OPRD1
62	0.7302	DB00497	Kappa-type opioid receptor	P41145	OPRK_HUMAN	OPRK1
62	0.7302	DB00497	Mu-type opioid receptor	P35372	OPRM_HUMAN	OPRM1
62	0.7302	DB00497	Alpha-1-acid glycoprotein 1	P02763	A1AG1_HUMAN	ORM1
62	0.7302	DB00497	Alpha-1-acid glycoprotein 2	P19652	A1AG2_HUMAN	ORM2
62	0.7302	DB01089	Synaptic vesicular amine transporter	Q05940	VMAT2_HUMAN	SLC18A2
62	0.7333	DB00674	Acetylcholinesterase	P22303	ACES_HUMAN	ACHE
62	0.7333	DB00674	Cholinesterase	P06276	CHLE_HUMAN	BCHE
62	0.7333	DB00674	Acetylcholine receptor subunit alpha	P02708	ACHA_HUMAN	CHRNA1
62	0.7333	DB00674	Neuronal acetylcholine receptor subunit alpha-10	Q9GZZ6	ACH10_HUMAN	CHRNA10
62	0.7333	DB00674	Neuronal acetylcholine receptor subunit alpha-2	Q15822	ACHA2_HUMAN	CHRNA2
62	0.7333	DB00674	Neuronal acetylcholine receptor subunit alpha-3	P32297	ACHA3_HUMAN	CHRNA3
62	0.7333	DB00674	Neuronal acetylcholine receptor subunit alpha-4	P43681	ACHA4_HUMAN	CHRNA4
62	0.7333	DB00674	Neuronal acetylcholine receptor subunit alpha-5	P30532	ACHA5_HUMAN	CHRNA5
62	0.7333	DB00674	Neuronal acetylcholine receptor subunit alpha-6	Q15825	ACHA6_HUMAN	CHRNA6
62	0.7333	DB00674	Neuronal acetylcholine receptor subunit alpha-7	P36544	ACHA7_HUMAN	CHRNA7
62	0.7333	DB00674	Neuronal acetylcholine receptor subunit alpha-9	Q9UGM1	ACHA9_HUMAN	CHRNA9
62	0.7333	DB00674	Acetylcholine receptor subunit beta	P11230	ACHB_HUMAN	CHRNB1
62	0.7333	DB00674	Neuronal acetylcholine receptor subunit beta-2	P17787	ACHB2_HUMAN	CHRNB2
62	0.7333	DB00674	Neuronal acetylcholine receptor subunit beta-3	Q05901	ACHB3_HUMAN	CHRNB3
62	0.7333	DB00674	Neuronal acetylcholine receptor subunit beta-4	P30926	ACHB4_HUMAN	CHRNB4
62	0.7333	DB00674	Acetylcholine receptor subunit delta	Q07001	ACHD_HUMAN	CHRND
62	0.7333	DB00674	Acetylcholine receptor subunit epsilon	Q04844	ACHE_HUMAN	CHRNE
62	0.7333	DB00674	Acetylcholine receptor subunit gamma	P07510	ACHG_HUMAN	CHRNG
62	0.7344	DB01180	Angiotensin-converting enzyme	P12821	ACE_HUMAN	ACE
62	0.7377	DB01336	Muscarinic acetylcholine receptor M2	P08172	ACM2_HUMAN	CHRM2
62	0.7377	DB01336	Neuronal acetylcholine receptor subunit alpha-2	Q15822	ACHA2_HUMAN	CHRNA2
62	0.7414	DB00327	Delta-type opioid receptor	P41143	OPRD_HUMAN	OPRD1
62	0.7414	DB00327	Kappa-type opioid receptor	P41145	OPRK_HUMAN	OPRK1
62	0.7414	DB00327	Mu-type opioid receptor	P35372	OPRM_HUMAN	OPRM1
62	0.746	DB00206	Chromaffin granule amine transporter	P54219	VMAT1_HUMAN	SLC18A1
62	0.746	DB00206	Synaptic vesicular amine transporter	Q05940	VMAT2_HUMAN	SLC18A2
62	0.75	DB04865	60S ribosomal protein L3	P39023	RL3_HUMAN	RPL3
62	0.7544	DB04844	D(2) dopamine receptor	P14416	DRD2_HUMAN	DRD2
62	0.7544	DB04844	Synaptic vesicular amine transporter	Q05940	VMAT2_HUMAN	SLC18A2
62	0.7778	DB01226	Cholinesterase	P06276	CHLE_HUMAN	BCHE
62	0.7778	DB01226	Muscarinic acetylcholine receptor M2	P08172	ACM2_HUMAN	CHRM2
62	0.7778	DB01226	Muscarinic acetylcholine receptor M3	P20309	ACM3_HUMAN	CHRM3
62	0.7778	DB01226	Neuronal acetylcholine receptor subunit alpha-2	Q15822	ACHA2_HUMAN	CHRNA2
62	0.7797	DB01452	Delta-type opioid receptor	P41143	OPRD_HUMAN	OPRD1
62	0.7797	DB01452	Kappa-type opioid receptor	P41145	OPRK_HUMAN	OPRK1
62	0.7797	DB01452	Mu-type opioid receptor	P35372	OPRM_HUMAN	OPRM1
62	0.7812	DB00688	Inosine-5'-monophosphate dehydrogenase 1	P20839	IMDH1_HUMAN	IMPDH1
62	0.7812	DB00688	Inosine-5'-monophosphate dehydrogenase 2	P12268	IMDH2_HUMAN	IMPDH2
62	0.7869	DB00732	Neuronal acetylcholine receptor subunit alpha-2	Q15822	ACHA2_HUMAN	CHRNA2
62	0.7895	DB00956	Delta-type opioid receptor	P41143	OPRD_HUMAN	OPRD1
62	0.7895	DB00956	Mu-type opioid receptor	P35372	OPRM_HUMAN	OPRM1
62	0.7903	DB01135	Muscarinic acetylcholine receptor M2	P08172	ACM2_HUMAN	CHRM2
62	0.7903	DB01135	Neuronal acetylcholine receptor subunit alpha-2	Q15822	ACHA2_HUMAN	CHRNA2
64	0.7	DB01880	Macrophage migration inhibitory factor	P14174	MIF_HUMAN	MIF
64	0.7333	DB01399	Prostaglandin G/H synthase 1	P23219	PGH1_HUMAN	PTGS1
64	0.7333	DB01399	Prostaglandin G/H synthase 2	P35354	PGH2_HUMAN	PTGS2
64	0.75	DB08322	Glycogen phosphorylase, muscle form	P11217	PYGM_HUMAN	PYGM
65	0.7	DB01466	Mu-type opioid receptor	P35372	OPRM_HUMAN	OPRM1
65	0.7018	DB00327	Delta-type opioid receptor	P41143	OPRD_HUMAN	OPRD1
65	0.7018	DB00327	Kappa-type opioid receptor	P41145	OPRK_HUMAN	OPRK1
65	0.7018	DB00327	Mu-type opioid receptor	P35372	OPRM_HUMAN	OPRM1
65	0.7037	DB07494	CHRNA7-FAM7A fusion protein	Q494W8	CRFM7_HUMAN	CHRFAM7A
65	0.7091	DB00771	Muscarinic acetylcholine receptor M1	P11229	ACM1_HUMAN	CHRM1
65	0.7097	DB01338	Muscarinic acetylcholine receptor M2	P08172	ACM2_HUMAN	CHRM2
65	0.7097	DB01338	Muscarinic acetylcholine receptor M3	P20309	ACM3_HUMAN	CHRM3
65	0.7097	DB01338	Neuronal acetylcholine receptor subunit alpha-2	Q15822	ACHA2_HUMAN	CHRNA2
65	0.7143	DB04843	Muscarinic acetylcholine receptor M1	P11229	ACM1_HUMAN	CHRM1
65	0.7143	DB04843	Muscarinic acetylcholine receptor M3	P20309	ACM3_HUMAN	CHRM3
65	0.7143	DB01497	Delta-type opioid receptor	P41143	OPRD_HUMAN	OPRD1
65	0.7143	DB01548	Delta-type opioid receptor	P41143	OPRD_HUMAN	OPRD1
65	0.7143	DB00921	Delta-type opioid receptor	P41143	OPRD_HUMAN	OPRD1
65	0.7143	DB01497	Kappa-type opioid receptor	P41145	OPRK_HUMAN	OPRK1
65	0.7143	DB01548	Kappa-type opioid receptor	P41145	OPRK_HUMAN	OPRK1
65	0.7143	DB00652	Kappa-type opioid receptor	P41145	OPRK_HUMAN	OPRK1
65	0.7143	DB00921	Kappa-type opioid receptor	P41145	OPRK_HUMAN	OPRK1
65	0.7143	DB01497	Nociceptin receptor	P41146	OPRX_HUMAN	OPRL1
65	0.7143	DB01497	Mu-type opioid receptor	P35372	OPRM_HUMAN	OPRM1
65	0.7143	DB01548	Mu-type opioid receptor	P35372	OPRM_HUMAN	OPRM1
65	0.7143	DB00652	Mu-type opioid receptor	P35372	OPRM_HUMAN	OPRM1
65	0.7143	DB00921	Mu-type opioid receptor	P35372	OPRM_HUMAN	OPRM1
65	0.7143	DB01497	Pro-opiomelanocortin	P01189	COLI_HUMAN	POMC
65	0.7143	DB00652	Sigma non-opioid intracellular receptor 1	Q99720	SGMR1_HUMAN	SIGMAR1
65	0.7143	DB01497	E3 ubiquitin-protein ligase TRIM13	O60858	TRI13_HUMAN	TRIM13
65	0.7143	DB01548	E3 ubiquitin-protein ligase TRIM13	O60858	TRI13_HUMAN	TRIM13
65	0.717	DB00714	Alpha-2A adrenergic receptor	P08913	ADA2A_HUMAN	ADRA2A
65	0.717	DB00714	Alpha-2B adrenergic receptor	P18089	ADA2B_HUMAN	ADRA2B
65	0.717	DB00714	Alpha-2C adrenergic receptor	P18825	ADA2C_HUMAN	ADRA2C
65	0.717	DB00714	Neuron-specific vesicular protein calcyon	Q9NYX4	CALY_HUMAN	CALY
65	0.717	DB00714	D(1A) dopamine receptor	P21728	DRD1_HUMAN	DRD1
65	0.717	DB00714	D(2) dopamine receptor	P14416	DRD2_HUMAN	DRD2
65	0.717	DB00714	D(3) dopamine receptor	P35462	DRD3_HUMAN	DRD3
65	0.717	DB00714	D(4) dopamine receptor	P21917	DRD4_HUMAN	DRD4
65	0.717	DB00714	D(1B) dopamine receptor	P21918	DRD5_HUMAN	DRD5
65	0.717	DB00714	5-hydroxytryptamine receptor 1A	P08908	5HT1A_HUMAN	HTR1A
65	0.717	DB00714	5-hydroxytryptamine receptor 1B	P28222	5HT1B_HUMAN	HTR1B
65	0.717	DB00714	5-hydroxytryptamine receptor 1D	P28221	5HT1D_HUMAN	HTR1D
65	0.717	DB00714	5-hydroxytryptamine receptor 2A	P28223	5HT2A_HUMAN	HTR2A
65	0.717	DB00714	5-hydroxytryptamine receptor 2B	P41595	5HT2B_HUMAN	HTR2B
65	0.717	DB00714	5-hydroxytryptamine receptor 2C	P28335	5HT2C_HUMAN	HTR2C
65	0.7193	DB00318	Delta-type opioid receptor	P41143	OPRD_HUMAN	OPRD1
65	0.7193	DB00318	Kappa-type opioid receptor	P41145	OPRK_HUMAN	OPRK1
65	0.7193	DB00318	Mu-type opioid receptor	P35372	OPRM_HUMAN	OPRM1
65	0.7213	DB00767	Muscarinic acetylcholine receptor M1	P11229	ACM1_HUMAN	CHRM1
65	0.7213	DB00767	Muscarinic acetylcholine receptor M2	P08172	ACM2_HUMAN	CHRM2
[truncated: 1,150 more rows]

## Sheet: Supplementary Table 5
Supplementary Table 5. Known therapeutic targets acting on gout
Targets	Database		Known therapeutic targets acting on gout after removing the overlap	The publication for the target (DOI or PMID or link)
CYP24A1	DrugBank		CYP24A1	10.1152/physiolgenomics.00088.2009
CYP27B1	DrugBank		CYP27B1	10.1152/physiolgenomics.00088.2009
HSD3B2	DrugBank		HSD3B2	10.1074/jbc.M405431200
ASIC1	DrugBank		ASIC1	10.1523/JNEUROSCI.21-20-08026.2001
MC2R	DrugBank		MC2R	10.1530/REP-06-0359
AOX1	DrugBank		AOX1	10.1016/0006-2952(93)90661-f
AKR1B10	DrugBank		AKR1B10	10.1016/j.cbi.2014.12.018
AKR1C1	DrugBank		AKR1C1	10.2174/157340607782360399
AKR1C2	DrugBank		AKR1C2	10.3109/03602532.2013.853078
AKR1C3	DrugBank		AKR1C3	10.3109/03602532.2013.853078
AKR1C4	DrugBank		AKR1C4	10.3109/03602532.2013.853078
AKR1B1	DrugBank		AKR1B1	10.1021/bi00174a006
AMACR	DrugBank		AMACR	10.1007/s10787-009-0016-x
ANXA1	DrugBank		ANXA1	10.1007/BF00387599
BCL2	DrugBank		BCL2	10.1097/FJC.0b013e31824ba6b5
ALOX5	DrugBank		ALOX5	10.1016/s0223-5234(03)00115-6
ABCC11	DrugBank		ABCC11	10.1093/toxsci/kft197
ABCG2	DrugBank		ABCG2	10.1016/j.dmpk.2017.11.002
ABCB11	DrugBank		ABCB11	10.1016/j.dmpk.2017.11.002
ABCC2	DrugBank		ABCC2	10.1016/j.bbrc.2003.09.007
ABCC3	DrugBank		ABCC3	10.1074/jbc.M107041200
CA1	DrugBank		CA1	1460006 (PMID)
CRH	DrugBank		CRH	10.1007/s00268-005-0347-8
HSD11B1	DrugBank		HSD11B1	10.1016/s0039-128x(98)00039-7
HSD11B2	DrugBank		HSD11B2	10.1016/s0039-128x(98)00039-7
CFTR	DrugBank		CFTR	10.1172/JCI2614
CYP1A1	DrugBank		CYP1A1	10.1093/carcin/bgi359
CYP1A2	DrugBank		CYP1A2	10.1016/0003-9861(89)90278-6
CYP1B1	DrugBank		CYP1B1	10.1517/17425255.2014.878703
CYP2A6	DrugBank		CYP2A6	10.2147/OAEM.S24962
CYP2B6	DrugBank		CYP2B6	10.1124/mol.64.1.160
CYP2C18	DrugBank		CYP2C18	10.1021/bi991195u
CYP2C19	DrugBank		CYP2C19	10.1021/jm049605m
CYP2C8	DrugBank		CYP2C8	10.1124/mol.64.1.160
CYP2C9	DrugBank		CYP2C9	10.2174/138920009790820129
CYP2D6	DrugBank		CYP2D6	11095574 (PMID)
CYP2E1	DrugBank		CYP2E1	10.1067/mcp.2000.104736
CYP3A4	DrugBank		CYP3A4	10.1006/abbi.2001.2677
CYP3A43	DrugBank		CYP3A43	10.1016/s0014-2999(03)01481-x
CYP3A5	DrugBank		CYP3A5	10.2133/dmpk.dmpk-12-nt-018
CYP3A7	DrugBank		CYP3A7	10.2133/dmpk.dmpk-12-nt-018
FABP2	DrugBank		FABP2	10.1074/jbc.M410193200
NR3C1	DrugBank		NR3C1	10.1016/s1567-5769(02)00036-x
SLC25A21	DrugBank		SLC25A21	/
MAPK3	DrugBank		MAPK3	10.1158/1535-7163.MCT-05-0210
SLC16A1	DrugBank		SLC16A1	10.1042/0264-6021:3410529
SLC16A7	DrugBank		SLC16A7	10.1042/0264-6021:3410529
ABCC1	DrugBank		ABCC1	10.1016/j.bbrc.2003.09.007
ABCC4	DrugBank		ABCC4	10.1681/ASN.V133595
ABCC5	DrugBank		ABCC5	10.1074/jbc.M005463200
ABCC6	DrugBank		ABCC6	10.1074/jbc.M110918200
NR1I2	DrugBank		NR1I2	10.1016/j.cbi.2005.06.003
PANX1	DrugBank		PANX1	10.1165/rcmb.2008-0367OC
PPARA	DrugBank		PPARA	10.1523/JNEUROSCI.5045-09.2010
PPARD	DrugBank		PPARD	10.1158/0008-5472.CAN-06-3431
PPARG	DrugBank		PPARG	10.1523/JNEUROSCI.5045-09.2010
ABCB1	DrugBank		ABCB1	10.1007/s13238-015-0148-2
PLA2G2A	DrugBank		PLA2G2A	10.1107/S0907444906003660
GP1BA	DrugBank		GP1BA	10.1097/FJC.0b013e31824ba6b5
KCNQ2	DrugBank		KCNQ2	10.1124/mol.104.007112
KCNQ3	DrugBank		KCNQ3	10.1124/mol.104.007112
PTGDR2	DrugBank		PTGDR2	10.1124/mol.104.007971
PTGS1	DrugBank		PTGS1	10.1096/fj.07-8506com
PTGS2	DrugBank		PTGS2	10.1016/j.pain.2006.10.020
S100A7	DrugBank		S100A7	10.1038/srep05251
ALB	DrugBank		ALB	10.1016/0731-7085(91)80239-6
SCN4A	DrugBank		SCN4A	10.2174/1568010043483980
SLC10A1	DrugBank		SLC10A1	10.1073/pnas.88.23.10629
SLC13A2	DrugBank		SLC13A2	/
SLC13A5	DrugBank		SLC13A5	10.1074/jbc.M207072200
SLC2A9	DrugBank		SLC2A9	10.1093/ckj/sfw010
SLC22A1	DrugBank		SLC22A1	10.1124/jpet.301.3.797
SLC22A10	DrugBank		SLC22A10	10.1152/ajprenal.00012.2004
SLC22A11	DrugBank		SLC22A11	10.1124/jpet.301.3.797
SLC22A12	DrugBank		SLC22A12	10.1111/j.1440-1797.2010.01368.x
SLC22A2	DrugBank		SLC22A2	10.1007/s13238-015-0148-2
SLC22A5	DrugBank		SLC22A5	10525100 (PMID)
SLC22A6	DrugBank		SLC22A6	10.1016/s0014-2999(01)00962-1
SLC22A7	DrugBank		SLC22A7	10.1124/dmd.32.5.479
SLC22A8	DrugBank		SLC22A8	10.1124/dmd.32.5.479
SLCO1A2	DrugBank		SLCO1A2	11408557 (PMID)
SLCO1B1	DrugBank		SLCO1B1	10.1021/jm300212s
SLCO1C1	DrugBank		SLCO1C1	10.1210/en.2004-0058
SLCO2B1	DrugBank		SLCO2B1	10.1021/jm300212s
TAS2R16	DrugBank		TAS2R16	10.1371/journal.pone.0020123
THBD	DrugBank		THBD	10.1097/FJC.0b013e31824ba6b5
TTR	DrugBank		TTR	10.1042/BJ20040011
SLC25A1	DrugBank		SLC25A1	20686672 (PMID)
UGT1A1	DrugBank		UGT1A1	10.1159/000097908
UGT1A3	DrugBank		UGT1A3	10.1124/dmd.104.002527
UGT1A9	DrugBank		UGT1A9	10.1007/s40262-018-0634-9
UGT2B4	DrugBank		UGT2B4	10.1124/dmd.104.002527
UGT2B7	DrugBank		UGT2B7	10.1124/dmd.104.002527
XDH	DrugBank		XDH	10.1358/dot.2009.45.5.1370460
SRD5A2	DrugBank		SRD5A2	10.1210/jcem.84.9.6009
AKR1D1	DrugBank		AKR1D1	10.1210/jcem.84.9.6009
NAT2	DrugBank		NAT2	10.1097/00008571-199812000-00012
CLCNKA	DrugBank		CLCNKA	10.1007/s00232-007-9034-z
BCHE	DrugBank		BCHE	10.1016/j.jpba.2007.01.031
SERPINA6	DrugBank		SERPINA6	10.1530/JME-17-0234
CYP11B1	DrugBank		CYP11B1	10.1210/jcem.86.10.7920
CYP11B2	DrugBank		CYP11B2	10.1210/jc.2004-0379.
CYP19A1	DrugBank		CYP19A1	10.1053/plac.1999.0471
CYP4A11	DrugBank		CYP4A11	10773044 (PMID)
PLA2G4A	DrugBank		PLA2G4A	10.1107/S0907444905029604
FAAH	DrugBank		FAAH	10.1097/FBP.0b013e3283566065
GSTM1	DrugBank		GSTM1	10.2131/jts.37.595
GSTP1	DrugBank		GSTP1	10.1021/tx2001515. Epub 2011 Jun 16
EIF2AK2	DrugBank		EIF2AK2	10.1111/cmi.12446. Epub 2015 May 13
GLO1	DrugBank		GLO1	10.1021/ja0655643
CES1	DrugBank		CES1	10.2174/092986709789057635
NOS2	DrugBank		NOS2	10.1016/j.molimm.2007.01.029
NR0B1	DrugBank		NR0B1	10.1210/me.2005-0461
pab	DrugBank		pab	10.1107/S174430910706770X
PLA2G1B	DrugBank		PLA2G1B	10.1107/S0907444905029604
PTGES3	DrugBank		PTGES3	10.1016/j.plefa.2004.10.005
PTGER1	DrugBank		PTGER1	10.1213/ane.0b013e3181aff25e.
PTGR2	DrugBank		PTGR2	10.1016/j.str.2008.09.007.
SHBG	DrugBank		SHBG	10.1371/journal.pone.0052759. Epub 2012 Dec 26.
SCN10A	DrugBank		SCN10A	10.1016/j.tcm.2010.03.002.
CYP17A1	DrugBank		CYP17A1	10.1210/mend.7.2.8385739
SULT1A1	DrugBank		SULT1A1	10.1002/bdra.20535
SULT1A3	DrugBank		SULT1A3	10.1016/j.abb.2018.04.019
SERPINA7	DrugBank		SERPINA7	https://s3-us-west-2.amazonaws.com/drugbank/cite_this/attachments/files/000/003/799/original/fda.pdf?1551828936
TRPV1	DrugBank		TRPV1	10.1371/journal.pone.0012748
UGT1A10	DrugBank		UGT1A10	10.1111/j.1365-2125.2005.02446.x
UGT1A6	DrugBank		UGT1A6	10.1097/01.fpc.0000114771.78957.cb
UGT1A7	DrugBank		UGT1A7	10.1111/j.1365-2125.2005.02446.x.
UGT1A8	DrugBank		UGT1A8	10.1111/j.1365-2125.2005.02446.x.
UGT2B15	DrugBank		UGT2B15	10.1124/dmd.111.039149
AKR1B1	TTD		CXCR1	10.1016/0006-2952(83)90417-3
ABCC1	TTD		CXCR2	10.1016/j.dmpk.2017.11.002
PPARA	TTD		IL1B	10.1016/j.mehy.2005.06.021
PPARG	TTD		PTGIR	10.1007/s40261-014-0197-y
PTGS1	TTD		FABP1	10.1096/fj.07-8506com
CXCR1	TTD		ANO1	10.1038/nrd3946
CXCR2	TTD		PNP	10.1016/S0162-3109(97)00052-0
IL1B	TTD		SLC5A4	10.1097/CRD.0b013e3181daad5f
PTGIR	TTD		NLRP3	10.1016/j.abb.2019.01.031
XDH	TTD		SLC17A3	10.1016/S0140-6736(08)61343-4
PTGS2	TTD		LDHD	10.1172/JCI129057
FABP1	TTD		PRPS1	10.1016/0002-9343(88)90591-8
SLC22A8	TTD		PTPN22	10.1093/hmg/10.18.1901
SLC22A12	TTD		CD244	10.1093/hmg/10.18.1901
ANO1	TTD		IL10	10.1093/hmg/10.18.1901
PNP	TTD		SLC22A4	10.1093/hmg/10.18.1901
SLC5A4	TTD		NFKBIL1	10.1093/hmg/10.18.1901
NLRP3	TTD		LTA	10.1002/art.10935
SLC17A3	OMIM		RA	10.1093/hmg/10.18.1901
LDHD	OMIM		IL6	10.1002/art.10492
PRPS1	OMIM		LACC1	10.3899/jrheum.170834
PTPN22	OMIM		PSTPIP1	10.1093/hmg/11.8.961
CD244	OMIM		CIITA	10.1093/hmg/10.18.1901
IL10	OMIM		NLRP1	10.1136/annrheumdis-2016-210021
SLC22A4	OMIM		MIF	10.1002/art.10492
NFKBIL1	OMIM		GNB1	10.1038/nature10725
LTA	OMIM		TAL1	10.1038/nature10725
RA	OMIM		CPT2	10.1016/j.braindev.2010.09.002
IL6	OMIM		AIR	10.2337/diab.44.4.478
LACC1	OMIM		RBM15	10.1074/jbc.M501725200
PSTPIP1	OMIM		LPIN1	10.1016/j.ajhg.2008.09.002
CIITA	OMIM		DNMT3A	10.1038/s41586-018-0317-6
NLRP1	OMIM		HADHA	10.1002/ajmg.a.33462
MIF	OMIM		RANBP2	10.1111/j.1469-8749.2009.03405.x
GNB1	OMIM		GATA2	10.1038/s41586-018-0317-6
TAL1	OMIM		DBR1	10.1016/j.cell.2018.02.019
CPT2	OMIM		MME	10.1016/j.ajhg.2016.07.008
AIR	OMIM		LPP	10.1002/gcc.1157
RBM15	OMIM		CHIC2	10.1038/s41586-018-0317-6
LPIN1	OMIM		KIT	10.1038/s41586-018-0317-6
DNMT3A	OMIM		RAP1GDS1	10.1016/s0888-7543(05)80194-6
HADHA	OMIM		TERT	10.1038/s41586-018-0317-6
RANBP2	OMIM		ACSL6	10.1074/jbc.M411750200
GATA2	OMIM		IRF1	10.1371/journal.pone.0024561
DBR1	OMIM		NPM1	10.1038/s41586-018-0317-6
MME	OMIM		DEK	10.1083/jcb.150.2.309
LPP	OMIM		MYB	10.1126/science.3469751
CHIC2	OMIM		ALL2	10.1038/ng.432
KIT	OMIM		BLACE	10.1073/pnas.241525498
RAP1GDS1	OMIM		STAR	10.1210/jc.2007-1306
TERT	OMIM		NBN	10.1038/nature09650
ACSL6	OMIM		BAALC	10.1073/pnas.241525498
IRF1	OMIM		JAK2	10.3389/fhar.2021.698219
NPM1	OMIM		LALL	10.1073/pnas.78.2.1219
DEK	OMIM		PAX5	10.1038/7720
MYB	OMIM		TAL2	10.1038/s41586-018-0316-7
ALL2	OMIM		ALAD	10.1023/B:BOLI.0000037341.21975.9d
BLACE	OMIM		SET	10.1002/humu.23541
STAR	OMIM		NUP214	10.1038/s41586-018-0316-7
NBN	OMIM		AF10	10.1038/nature24294
BAALC	OMIM		ALL1	10.1038/s41586-018-0316-7
JAK2	OMIM		LMO1	10.1038/nature09609
LALL	OMIM		LMO2	10.1182/blood-2006-08-039024
PAX5	OMIM		UNC93B1	10.1126/science.11​​28346
TAL2	OMIM		NUMA1	10.1016/j.biocel.2007.01.028
ALAD	OMIM		PICALM	10.1038/nature24294
SET	OMIM		ZBTB16	10.1073/pnas.95.21.12123
NUP214	OMIM		HMBS	10.1136/jclinpath-2012-201367
AF10	OMIM		ETV6	10.1038/nature24294
ALL1	OMIM		KRAS	10.1038/nature24294
LMO1	OMIM		TBK1	10.1038/gene.2015.46
LMO2	OMIM		ALDH2	10.1136/annrheumdis-2019-215521
UNC93B1	OMIM		FLT3	10.1186/ar4403
NUMA1	OMIM		SNORA31	10.1038/s41591-019-0672-3
PICALM	OMIM		TRAF3	10.1016/j.immuni.2010.08.014
ZBTB16	OMIM		PML	10.1038/nature04809
HMBS	OMIM		MEFV	10.1111/1756-185X.12872
ETV6	OMIM		CREBBP	10.1086/429130
KRAS	OMIM		MYH11	10.1002/ajmg.a.38647
TBK1	OMIM		CBFB	10.1038/nature24294
ALDH2	OMIM		RARA	10.1038/sj.onc.1204766
FLT3	OMIM		STAT5B	10.1038/nature04809
SNORA31	OMIM		STAT3	10.3389/fhar.2021.698219
TRAF3	OMIM		SH3GL1	10.1038/nature24294
PML	OMIM		TICAM1	10.1038/gene.2015.46
MEFV	OMIM		LYL1	10.1084/jem.167.2.682
CREBBP	OMIM		CEBPA	10.3389/fimmu.2019.02996. eCollection 2019
MYH11	OMIM		BAX	10.1007/s10753-016-0387-2
CBFB	OMIM		IRF3	10.1038/gene.2015.46
RARA	OMIM		SLC13A3	10.1002/ana.25412
STAT5B	OMIM		RUNX1	10.1038/nature24294
STAT3	OMIM		BCR	10.1038/nature21076
SH3GL1	OMIM
TICAM1	OMIM
LYL1	OMIM
CEBPA	OMIM
BAX	OMIM
IRF3	OMIM
SLC13A3	OMIM
RUNX1	OMIM
BCR	OMIM

## Sheet: Supplementary Table 6
Supplementary Table 6.The commom targets of putative targets of TFDC and known therapeutic targets of gout
Putative targets for absorbed components from TFDC after removing the overlap	Known therapeutic targets acting on gout after removing the overlap		The commom targets
BST1	CYP24A1		ABCB1
NMNAT1	CYP27B1		ABCB11
NMNAT3	HSD3B2		ABCC2
RNASE1	ASIC1		AKR1B1
LCT	MC2R		AKR1B10
LCTL	AOX1		AKR1C1
PYGM	AKR1B10		AKR1C2
EPRS	AKR1C1		AKR1C3
YARS	AKR1C2		AKR1C4
COMT	AKR1C3		AKR1D1
DCPS	AKR1C4		ALAD
EIF4E	AKR1B1		ALDH2
ADORA1	AMACR		ALOX5
ADORA2A	ANXA1		ANXA1
PDE4A	BCL2		BCHE
PDE4B	ALOX5		CA1
PDE4C	ABCC11		CES1
PDE4D	ABCG2		CFTR
PDE7A	ABCB11		CYP11B2
PDE7B	ABCC2		CYP17A1
CMAS	ABCC3		CYP19A1
PNP	CA1		CYP1A2
BLVRB	CRH		CYP2B6
PGD	HSD11B1		CYP4A11
RFK	HSD11B2		HADHA
SULT1E1	CFTR		HSD11B1
HSP90B1	CYP1A1		HSD11B2
ACAD8	CYP1A2		HSD3B2
ACADM	CYP1B1		IL1B
ACADS	CYP2A6		MAPK3
ACOX1	CYP2B6		MIF
AIFM1	CYP2C18		NOS2
CYB5R1	CYP2C19		NR0B1
CYB5R3	CYP2C8		NR1I2
DAO	CYP2C9		NR3C1
DLD	CYP2D6		PLA2G1B
DPYD	CYP2E1		PNP
DTYMK	CYP3A4		PPARA
ERO1B	CYP3A43		PPARG
FDXR	CYP3A5		PTGER1
GCDH	CYP3A7		PTGIR
GFER	FABP2		PTGS1
GSR	NR3C1		PTGS2
IL4I1	SLC25A21		SHBG
IVD	MAPK3		SLC13A2
MAOA	SLC16A1		SLC13A3
MAOB	SLC16A7		SRD5A2
NOS1	ABCC1		SULT1A1
NQO1	ABCC4		UGT1A9
NQO2	ABCC5		XDH
POR	ABCC6
TXNRD1	NR1I2
XDH	PANX1
NME1	PPARA
TK2	PPARD
CMPK1	PPARG
UCK2	ABCB1
AHCY	PLA2G2A
NNT	GP1BA
IMPDH1	KCNQ2
IMPDH2	KCNQ3
POLB	PTGDR2
PAPSS1	PTGS1
AMD1	PTGS2
CBS	S100A7
GNMT	ALB
MAT1A	SCN4A
MAT2A	SLC10A1
ATIC	SLC13A2
GAPDH	SLC13A5
HCN2	SLC2A9
PDE2A	SLC22A1
PRKAR1A	SLC22A10
AASS	SLC22A11
ARF6	SLC22A12
CANT1	SLC22A2
FHIT	SLC22A5
RAB11A	SLC22A6
TGM3	SLC22A7
HPRT1	SLC22A8
HSD17B1	SLCO1A2
ADSSL1	SLCO1B1
ADH1A	SLCO1C1
ADH1B	SLCO2B1
ADH1C	TAS2R16
ADH4	THBD
ADH5	TTR
ADH7	SLC25A1
AKR1B1	UGT1A1
AKR1C1	UGT1A3
AKR1C2	UGT1A9
AKR1C3	UGT2B4
AKR1C4	UGT2B7
ALDH1A1	XDH
ALDH1A2	SRD5A2
ALDH1A3	AKR1D1
ALDH1B1	NAT2
ALDH2	CLCNKA
ALDH3A1	BCHE
ALDH3A2	SERPINA6
ALDH3B1	CYP11B1
ALDH3B2	CYP11B2
ALDH4A1	CYP19A1
ALDH5A1	CYP4A11
ALDH6A1	PLA2G4A
ALDH7A1	FAAH
ALDH9A1	GSTM1
AMT	GSTP1
BDH1	EIF2AK2
BLVRA	GLO1
CDO1	CES1
CYP17A1	NOS2
CYP4A11	NR0B1
DHCR7	pab
DHFR	PLA2G1B
DLAT	PTGES3
EHHADH	PTGER1
GAPDHS	PTGR2
GLUD1	SHBG
GLUD2	SCN10A
GMDS	CYP17A1
GPD1	SULT1A1
H6PD	SULT1A3
HADH	SERPINA7
HADHA	TRPV1
HIBADH	UGT1A10
HMGCR	UGT1A6
HMOX1	UGT1A7
HMOX2	UGT1A8
HPGD	UGT2B15
HSD11B1	CXCR1
HSD11B2	CXCR2
HSD17B10	IL1B
HSD17B2	PTGIR
HSD17B3	FABP1
HSD17B4	ANO1
HSD17B7	PNP
HSD17B8	SLC5A4
HSD3B1	NLRP3
HSD3B2	SLC17A3
IDH3A	LDHD
IDH3B	PRPS1
IDH3G	PTPN22
LDHA	CD244
LDHAL6A	IL10
LDHAL6B	SLC22A4
LDHB	NFKBIL1
LDHC	LTA
MDH1	RA
MDH2	IL6
ME1	LACC1
ME2	PSTPIP1
ME3	CIITA
MSMO1	NLRP1
MTHFD1	MIF
MTHFD2	GNB1
MT-ND1	TAL1
MT-ND2	CPT2
MT-ND3	AIR
MT-ND4	RBM15
MT-ND4L	LPIN1
MT-ND5	DNMT3A
MT-ND6	HADHA
NDUFA1	RANBP2
NDUFA10	GATA2
NDUFA11	DBR1
NDUFA12	MME
NDUFA13	LPP
NDUFA2	CHIC2
NDUFA3	KIT
NDUFA4	RAP1GDS1
NDUFA4L2	TERT
NDUFA5	ACSL6
NDUFA6	IRF1
NDUFA7	NPM1
NDUFA8	DEK
NDUFA9	MYB
NDUFAB1	ALL2
NDUFB1	BLACE
NDUFB10	STAR
NDUFB2	NBN
NDUFB3	BAALC
NDUFB4	JAK2
NDUFB5	LALL
NDUFB6	PAX5
NDUFB7	TAL2
NDUFB8	ALAD
NDUFB9	SET
NDUFC1	NUP214
NDUFC2	AF10
NDUFS1	ALL1
NDUFS2	LMO1
NDUFS3	LMO2
NDUFS4	UNC93B1
NDUFS5	NUMA1
NDUFS6	PICALM
NDUFS7	ZBTB16
NDUFS8	HMBS
NDUFV1	ETV6
NDUFV2	KRAS
NDUFV3	TBK1
NSDHL	ALDH2
OGDH	FLT3
PCK1	SNORA31
PDHA1	TRAF3
PDHA2	PML
PDHB	MEFV
PHGDH	CREBBP
PYCR1	MYH11
PYCR2	CBFB
QDPR	RARA
RDH5	STAT5B
SORD	STAT3
TSTA3	SH3GL1
TYR	TICAM1
UGDH	LYL1
ADK	CEBPA
DNMT1	BAX
RRM1	IRF3
TYMS	SLC13A3
CDA	RUNX1
AKR1A1	BCR
AKR1B10
CRYZ
DCXR
DECR1
DHRS11
DHRS4L1
G6PD
HINT1
IDH1
PARP1
PTGR1
RPL37
SPR
WARS
RAB8B
TOP1
ARF1
DCK
DLG4
GMPR
GUK1
PDE5A
POLA1
BCKDK
CDC42
PFKFB1
PMS2
SYN1
RNASE2
RNASE3
MAN1B1
MAN2A1
ADORA3
ARF4
ARL1
ARL3
ARL5A
ARL5B
ATP2A1
EEF1A1
EEF2
EFTUD1
EIF2S3
GNAI1
GNAT1
GSPT1
HRAS
INSR
IRGC
KIF1A
NME2
PDXK
PGK1
RAB5A
RAB7A
RAB9A
RAC1
RALA
RAN
RAP2A
RHEB
RHOA
RND3
SAR1B
SIRT5
SRC
TGM2
TUFM
UCKL1
HS3ST1
HS3ST3A1
NDST1
SULT1A1
SULT1B1
SULT2A1
SULT2B1
PAPOLA
ACTA1
CCT3
CFTR
CSNK2A1
DAPK1
EPHA2
EPHB2
GALK1
GSK3B
GSS
HK1
IGF1R
ITPKA
KIF2C
LCK
MAPK10
MAPK12
PFKFB4
PIM1
RAD51
SRPK2
TOP2B
TRPM7
VCP
PRKAR2B
ADA
COMTD1
DPH5
GAMT
HNMT
PCMT1
PNMT
PRMT1
PRMT3
SETD7
TRDMT1
LSM6
AK1
AK2
AK8
SIRT3
POLE
POLE2
POLE3
POLE4
RRM2
RRM2B
MTAP
ACSL1
ACSS1
ACSS2
ADCY1
CREB1
FBP1
PRKAA1
PRKAB1
PRKAB2
PYGL
ABCA1
ABCB1
ABCB11
ABCC2
ABCC8
ABCC9
ABCG1
ABL1
ABL2
ACVR1
ACVR1B
ACVRL1
ADRBK1
ADRBK2
AFG3L2
AKT1
ALK
AMHR2
APAF1
ARAF
ASNA1
ASNS
ASS1
CDK15
NAE1
NT5C2
SLC25A4
TLR7
TNK2
RPL10L
RPL11
RPL13A
RPL15
RPL19
RPL23
RPL23A
RPL26L1
RPL3
RPL8
RSL24D1
ENPP1
BAG1
HSPA8
CSNK1G2
GSG2
MAPK3
ADORA2B
ACO2
CS
ATP6V1C1
B3GAT1
DDX6
HIF1AN
SNRPA
TREM1
HMGCL
ANG
APRT
BHMT
C8G
CPB1
CTDSP1
HGS
ITPA
MIF
PLEKHA1
TNFSF13B
IDH2
ABO
ATP1A1
RARG
AMY2A
GAA
MGAM
SI
ATOX1
LYZ
RTCB
AMY2B
GLT6D1
GLTP
CYP2B6
IGKC
OPRD1
OPRM1
CHRNA2
OPRK1
POMC
TRIM13
CHRM2
CHRNA3
CHRNA4
CHRNA7
CHRNB2
CHRNB4
CYBA
CYBB
GRIN3A
NCF1
NCF2
NCF4
PGRMC1
RAC2
SIGMAR1
SLC6A2
SLC6A4
DRD2
SLC18A2
ACHE
HTR3A
HTR2A
ADRA2A
ADRA2B
ADRA2C
CALY
DRD1
DRD3
DRD4
DRD5
HTR1A
HTR1B
HTR1D
HTR2B
HTR2C
CHRM1
CHRM3
BCHE
OPRL1
PRKCD
CES1
APCS
PPP1CC
ATP5A1
ATP5B
ATP5C1
PTGS1
PTGS2
LCN2
ORM1
ORM2
SMARCA5
AMY1A
GCK
GNPDA1
IFNB1
KRTAP5-2
KRTAP5-3
LGALS2
LGALS7
MB
NCAN
NUDT9
SFTPD
SIGLEC1
SLC5A2
MBL2
ALKBH2
ALKBH3
BBOX1
DBH
EGLN1
EGLN2
EGLN3
KDM5D
OGFOD1
OGFOD2
P3H1
P3H2
P3H3
P4HA1
P4HTM
PAM
PHYH
PLOD1
PLOD2
PLOD3
SLC23A1
TMLHE
ESR1
PTPN1
GANAB
GANC
GBA
PPARG
CDK1
CDK2
CDK4
CDK5
CDK6
CDK7
CDK8
CDK9
EGFR
UGCG
SERPINA1
GABRB3
GLRA3
BACE1
CHRM4
CHRM5
HRH1
ACE
SLC18A1
DPP4
GRIA2
CHRNA1
CHRNA10
CHRNA5
CHRNA6
CHRNA9
CHRNB1
CHRNB3
CHRND
CHRNE
CHRNG
MAPK1
ADRA1A
HTR6
HTR7
ADRB1
CACNA1H
CACNA2D2
KCNH2
CHRFAM7A
CACNA1A
CACNA1B
CACNA1C
CACNA1D
CACNA1F
CACNA1G
CACNA1I
CACNA1S
CACNB1
CACNB2
CACNB3
CACNB4
KCNJ11
SCN5A
PDE10A
NOS2
EPHB4
ALAD
ASPH
HSD17B6
OXCT1
OXCT2
P4HA2
SDHA
SDHB
SDHC
SDHD
SLC13A1
SLC13A2
SLC13A3
SLC25A10
SUCLA2
SUCLG1
SUCLG2
SUCNR1
CPA1
AKR1D1
HBA1
HBB
SRD5A2
NR3C1
VDR
CYP19A1
PGR
RORA
PLAT
PTGER1
PTGIR
AR
ADCY2
ADCY5
GNAS
NR3C2
PIK3CA
PIK3CG
PIK3R1
PLK1
ESR2
GABRA1
GABRA2
GABRA3
GABRA4
GABRA5
GABRA6
GABRB1
GABRB2
GABRD
GABRE
GABRG1
GABRG2
GABRG3
GABRP
GABRQ
GRIN1
GRIN2A
GRIN2B
GRIN2C
GRIN2D
GRIN3B
NR1I2
NR1I3
PPARA
LSS
ALOX5
P2RY12
PTGIS
SMO
NCOA2
PRLR
IGHG2
ANXA1
NR0B1
YWHAE
IL1B
AADACL2
CACNA2D1
CACNA2D3
CACNG1
CYP11B2
SHBG
SRD5A1
SRD5A3
HDAC2
ITGAL
NCOA1
NR1H4
COX4I1
COX5A
COX5B
COX6A2
COX6B1
COX6C
COX7A1
COX7B
COX7C
COX8A
DKFZp686P18130
ESRRG
FABP6
FECH
MT-CO1
MT-CO2
MT-CO3
PLA2G1B
ITGB2
TOP2A
VKORC1
IGHG1
PTK2B
MTTP
SOAT1
SOAT2
UGT3A1
CA1
CA12
CA14
CA2
CA3
CA4
CA5A
CA5B
CA6
CA7
CA9
PRKACA
PRKCA
PRKCB
SQLE
SYK
HCK
HIBCH
STK17B
CHUK
PLA2G2E
IKBKB
MPO
CTRB1
EDNRA
HSPA5
NFKB1
NFKB2
NFKBIA
PRKAA2
PRKAG1
PRKAG2
PRKAG3
RPS6KA3
TP53
MTOR
ENOX2
UGT1A9
CYP1A2

## Sheet: Supplementary Table 7
Supplementary Table 7. Potential active components and corresponding targets
Peak No.	Corresponding compounds	Target genes
3	adenosine	ABCB1
3	adenosine	ABCB11
3	adenosine	ABCC2
3	adenosine	AKR1B1
3	adenosine	AKR1B10
3	adenosine	AKR1C1
3	adenosine	AKR1C2
3	adenosine	AKR1C3
3	adenosine	AKR1C4
3	adenosine	ALDH2
3	adenosine	CFTR
3	adenosine	CYP17A1
3	adenosine	CYP4A11
3	adenosine	HADHA
3	adenosine	HSD11B1
3	adenosine	HSD11B2
3	adenosine	HSD3B2
3	adenosine	MAPK3
3	adenosine	NOS2
3	adenosine	NR1I2
3	adenosine	PNP
3	adenosine	PTGS2
3	adenosine	SULT1A1
3	adenosine	XDH
6	malic acid	AKR1B1
6	malic acid	ALAD
6	malic acid	MIF
6	malic acid	SLC13A2
6	malic acid	SLC13A3
8	citric acid	AKR1B1
8	citric acid	ALAD
8	citric acid	MIF
14	geniposidic acid	AKR1C3
14	geniposidic acid	ALDH2
14	geniposidic acid	ANXA1
14	geniposidic acid	CES1
14	geniposidic acid	CYP2B6
14	geniposidic acid	HSD11B1
14	geniposidic acid	NR3C1
14	geniposidic acid	PTGER1
14	geniposidic acid	PTGIR
14	geniposidic acid	PTGS1
18	lotusine	ABCB1
18	lotusine	BCHE
18	lotusine	CES1
18	lotusine	PTGS1
18	lotusine	PTGS2
19	loganic acid	AKR1C3
19	loganic acid	ALDH2
19	loganic acid	ANXA1
19	loganic acid	CES1
19	loganic acid	CYP2B6
19	loganic acid	HSD11B1
19	loganic acid	NOS2
19	loganic acid	NR0B1
19	loganic acid	NR3C1
19	loganic acid	PTGER1
19	loganic acid	PTGIR
19	loganic acid	PTGS1
22	protocatechualdehyde	AKR1C1
22	protocatechualdehyde	ALOX5
22	protocatechualdehyde	CA1
22	protocatechualdehyde	MIF
22	protocatechualdehyde	PTGS1
22	protocatechualdehyde	PTGS2
25	phellodendrine	ABCB1
25	phellodendrine	BCHE
25	phellodendrine	CES1
25	phellodendrine	PPARG
25	phellodendrine	PTGS1
25	phellodendrine	PTGS2
26	syringin	AKR1C3
26	syringin	ALDH2
26	syringin	CYP2B6
26	syringin	MIF
26	syringin	PTGS1
27	secologanoside	AKR1C3
27	secologanoside	ALDH2
27	secologanoside	CES1
27	secologanoside	CYP2B6
27	secologanoside	PTGS1
28	6'-O-β-D-Glucosylgentiopicroside	AKR1C3
28	6'-O-β-D-Glucosylgentiopicroside	ALDH2
28	6'-O-β-D-Glucosylgentiopicroside	CES1
28	6'-O-β-D-Glucosylgentiopicroside	CYP2B6
28	6'-O-β-D-Glucosylgentiopicroside	PTGS1
29	N-methylhigenamine-7-O-glucopyranoside	ABCB1
29	N-methylhigenamine-7-O-glucopyranoside	AKR1C3
29	N-methylhigenamine-7-O-glucopyranoside	ALDH2
29	N-methylhigenamine-7-O-glucopyranoside	BCHE
29	N-methylhigenamine-7-O-glucopyranoside	CES1
29	N-methylhigenamine-7-O-glucopyranoside	CYP2B6
29	N-methylhigenamine-7-O-glucopyranoside	NOS2
29	N-methylhigenamine-7-O-glucopyranoside	NR1I2
29	N-methylhigenamine-7-O-glucopyranoside	PPARA
29	N-methylhigenamine-7-O-glucopyranoside	PPARG
30	magnoflorine	ABCB1
30	magnoflorine	BCHE
30	magnoflorine	CES1
30	magnoflorine	PTGS1
30	magnoflorine	PTGS2
32	gentiopicroside	AKR1C3
32	gentiopicroside	ALDH2
32	gentiopicroside	CES1
32	gentiopicroside	CYP2B6
32	gentiopicroside	PTGS1
39	oblongine	ABCB1
39	oblongine	BCHE
39	oblongine	CES1
39	oblongine	PTGS1
39	oblongine	PTGS2
42	menisperine	ABCB1
42	menisperine	BCHE
42	menisperine	CES1
49	tembetarine	ABCB1
49	tembetarine	BCHE
49	tembetarine	CES1
49	tembetarine	PPARG
49	tembetarine	PTGS1
49	tembetarine	PTGS2
53	tetrahydrocolumbamine	ABCB1
53	tetrahydrocolumbamine	BCHE
53	tetrahydrocolumbamine	CES1
53	tetrahydrocolumbamine	NOS2
53	tetrahydrocolumbamine	PPARG
55	protopine	BCHE
55	protopine	CES1
55	protopine	NOS2
55	protopine	PPARG
62	allocryptopine	ABCB1
62	allocryptopine	BCHE
62	allocryptopine	CES1
62	allocryptopine	CYP19A1
62	allocryptopine	NOS2
62	allocryptopine	NR1I2
62	allocryptopine	PPARA
62	allocryptopine	PPARG
64	5-O-caffeoylshikimic acid	AKR1C1
64	5-O-caffeoylshikimic acid	AKR1C3
64	5-O-caffeoylshikimic acid	ALDH2
64	5-O-caffeoylshikimic acid	CA1
64	5-O-caffeoylshikimic acid	MIF
64	5-O-caffeoylshikimic acid	PTGS1
64	5-O-caffeoylshikimic acid	PTGS2
65	N-Methyltetrahydropalmatine	ABCB1
65	N-Methyltetrahydropalmatine	BCHE
65	N-Methyltetrahydropalmatine	CES1
65	N-Methyltetrahydropalmatine	NOS2
66	tetrahydropalmatine	ABCB1
66	tetrahydropalmatine	BCHE
66	tetrahydropalmatine	CES1
66	tetrahydropalmatine	NOS2
66	tetrahydropalmatine	PPARG
67	glaucine	ABCB1
67	glaucine	BCHE
67	glaucine	CES1
67	glaucine	PPARG
75	tetrahydroberberine	ABCB1
75	tetrahydroberberine	BCHE
75	tetrahydroberberine	CES1
75	tetrahydroberberine	CYP19A1
75	tetrahydroberberine	NOS2
75	tetrahydroberberine	PPARG
79	corydaline	ABCB1
79	corydaline	BCHE
79	corydaline	NOS2
79	corydaline	PPARG
92	azelaic acid	AKR1D1
92	azelaic acid	ALAD
92	azelaic acid	NR3C1
92	azelaic acid	PLA2G1B
92	azelaic acid	PPARG
92	azelaic acid	PTGS1
92	azelaic acid	PTGS2
92	azelaic acid	SLC13A2
92	azelaic acid	SLC13A3
92	azelaic acid	SRD5A2
94	cyasterone	AKR1C1
94	cyasterone	AKR1C2
94	cyasterone	AKR1C3
94	cyasterone	AKR1D1
94	cyasterone	ALOX5
94	cyasterone	ANXA1
94	cyasterone	CES1
94	cyasterone	CYP11B2
94	cyasterone	CYP17A1
94	cyasterone	CYP19A1
94	cyasterone	HSD11B1
94	cyasterone	HSD3B2
94	cyasterone	IL1B
94	cyasterone	NOS2
94	cyasterone	NR0B1
94	cyasterone	NR1I2
94	cyasterone	NR3C1
94	cyasterone	PLA2G1B
94	cyasterone	PPARA
94	cyasterone	PPARG
94	cyasterone	PTGER1
94	cyasterone	PTGIR
94	cyasterone	PTGS1
94	cyasterone	SHBG
94	cyasterone	SRD5A2
98	neoastilbin	AKR1C1
98	neoastilbin	AKR1C3
98	neoastilbin	ALDH2
98	neoastilbin	CA1
98	neoastilbin	MIF
98	neoastilbin	PTGS1
98	neoastilbin	PTGS2
98	neoastilbin	UGT1A9
101	salicylic acid	AKR1C1
101	salicylic acid	ALOX5
101	salicylic acid	CA1
101	salicylic acid	MIF
101	salicylic acid	PLA2G1B
101	salicylic acid	PPARG
101	salicylic acid	PTGS1
101	salicylic acid	PTGS2
103	astilbin	AKR1C1
103	astilbin	AKR1C3
103	astilbin	ALDH2
103	astilbin	CA1
103	astilbin	MIF
103	astilbin	PTGS1
103	astilbin	PTGS2
103	astilbin	UGT1A9
109	neoengeletin	AKR1C1
109	neoengeletin	AKR1C3
109	neoengeletin	ALDH2
109	neoengeletin	CA1
109	neoengeletin	MIF
109	neoengeletin	PTGS1
109	neoengeletin	PTGS2
109	neoengeletin	UGT1A9
111	engeletin	AKR1C1
111	engeletin	AKR1C3
111	engeletin	ALDH2
111	engeletin	CA1
111	engeletin	MIF
111	engeletin	PTGS1
111	engeletin	PTGS2
111	engeletin	UGT1A9
125	Momordin Iia	ABCB1
125	Momordin Iia	AKR1C2
125	Momordin Iia	ALOX5
125	Momordin Iia	ANXA1
125	Momordin Iia	CES1
125	Momordin Iia	CYP19A1
125	Momordin Iia	CYP2B6
125	Momordin Iia	HSD11B1
125	Momordin Iia	IL1B
125	Momordin Iia	NOS2
125	Momordin Iia	NR0B1
125	Momordin Iia	NR1I2
125	Momordin Iia	NR3C1
125	Momordin Iia	PLA2G1B
125	Momordin Iia	PTGER1
125	Momordin Iia	PTGIR
125	Momordin Iia	PTGS1
130	apigenin	AKR1C3
130	apigenin	ALDH2
130	apigenin	CA1
130	apigenin	CYP1A2
130	apigenin	MIF
130	apigenin	PTGS1
130	apigenin	PTGS2
130	apigenin	UGT1A9

## Sheet: Supplementary Table 8
Supplementary Table 8. Potential active ingredients involved in arachidonic acid metabolism pathway
Pathway	Target gene	Corresponding peak No.	Corresponding compounds
arachidonic acid metabolism pathway	AKR1C3	3	adenosine
arachidonic acid metabolism pathway	AKR1C3	14	geniposidic acid
arachidonic acid metabolism pathway	AKR1C3	19	loganic acid
arachidonic acid metabolism pathway	AKR1C3	26	syringin
arachidonic acid metabolism pathway	AKR1C3	27	secologanoside
arachidonic acid metabolism pathway	AKR1C3	28	6'-O-β-D-Glucosylgentiopicroside
arachidonic acid metabolism pathway	AKR1C3	29	N-methylhigenamine-7-O-glucopyranoside
arachidonic acid metabolism pathway	AKR1C3	32	gentiopicroside
arachidonic acid metabolism pathway	AKR1C3	64	5-O-caffeoylshikimic acid
arachidonic acid metabolism pathway	AKR1C3	94	cyasterone
arachidonic acid metabolism pathway	AKR1C3	98	neoastilbin
arachidonic acid metabolism pathway	AKR1C3	103	astilbin
arachidonic acid metabolism pathway	AKR1C3	109	neoengeletin
arachidonic acid metabolism pathway	AKR1C3	111	engeletin
arachidonic acid metabolism pathway	AKR1C3	130	apigenin
arachidonic acid metabolism pathway	ALOX5	22	protocatechualdehyde
arachidonic acid metabolism pathway	ALOX5	94	cyasterone
arachidonic acid metabolism pathway	ALOX5	101	salicylic acid
arachidonic acid metabolism pathway	ALOX5	125	Momordin Iia
arachidonic acid metabolism pathway	CYP2B6	14	geniposidic acid
arachidonic acid metabolism pathway	CYP2B6	19	loganic acid
arachidonic acid metabolism pathway	CYP2B6	26	syringin
arachidonic acid metabolism pathway	CYP2B6	27	secologanoside
arachidonic acid metabolism pathway	CYP2B6	28	6'-O-β-D-Glucosylgentiopicroside
arachidonic acid metabolism pathway	CYP2B6	29	N-methylhigenamine-7-O-glucopyranoside
arachidonic acid metabolism pathway	CYP2B6	32	gentiopicroside
arachidonic acid metabolism pathway	CYP2B6	125	Momordin Iia
arachidonic acid metabolism pathway	PLA2G1B	92	azelaic acid
arachidonic acid metabolism pathway	PLA2G1B	94	cyasterone
arachidonic acid metabolism pathway	PLA2G1B	101	salicylic acid
arachidonic acid metabolism pathway	PLA2G1B	125	Momordin Iia
arachidonic acid metabolism pathway	PTGS1	14	geniposidic acid
arachidonic acid metabolism pathway	PTGS1	18	lotusine
arachidonic acid metabolism pathway	PTGS1	19	loganic acid
arachidonic acid metabolism pathway	PTGS1	22	protocatechualdehyde
arachidonic acid metabolism pathway	PTGS1	25	phellodendrine
arachidonic acid metabolism pathway	PTGS1	26	syringin
arachidonic acid metabolism pathway	PTGS1	27	secologanoside
arachidonic acid metabolism pathway	PTGS1	28	6'-O-β-D-Glucosylgentiopicroside
arachidonic acid metabolism pathway	PTGS1	30	magnoflorine
arachidonic acid metabolism pathway	PTGS1	32	gentiopicroside
arachidonic acid metabolism pathway	PTGS1	39	oblongine
arachidonic acid metabolism pathway	PTGS1	49	tembetarine
arachidonic acid metabolism pathway	PTGS1	64	5-O-caffeoylshikimic acid
arachidonic acid metabolism pathway	PTGS1	92	azelaic acid
arachidonic acid metabolism pathway	PTGS1	94	cyasterone
arachidonic acid metabolism pathway	PTGS1	98	neoastilbin
arachidonic acid metabolism pathway	PTGS1	101	salicylic acid
arachidonic acid metabolism pathway	PTGS1	103	astilbin
arachidonic acid metabolism pathway	PTGS1	109	neoengeletin
arachidonic acid metabolism pathway	PTGS1	111	engeletin
arachidonic acid metabolism pathway	PTGS1	125	Momordin Iia
arachidonic acid metabolism pathway	PTGS1	130	apigenin
arachidonic acid metabolism pathway	PTGS2	3	adenosine
arachidonic acid metabolism pathway	PTGS2	18	lotusine
arachidonic acid metabolism pathway	PTGS2	22	protocatechualdehyde
arachidonic acid metabolism pathway	PTGS2	25	phellodendrine
arachidonic acid metabolism pathway	PTGS2	30	magnoflorine
arachidonic acid metabolism pathway	PTGS2	39	oblongine
arachidonic acid metabolism pathway	PTGS2	49	tembetarine
arachidonic acid metabolism pathway	PTGS2	64	5-O-caffeoylshikimic acid
arachidonic acid metabolism pathway	PTGS2	92	azelaic acid
arachidonic acid metabolism pathway	PTGS2	98	neoastilbin
arachidonic acid metabolism pathway	PTGS2	101	salicylic acid
arachidonic acid metabolism pathway	PTGS2	103	astilbin
arachidonic acid metabolism pathway	PTGS2	109	neoengeletin
arachidonic acid metabolism pathway	PTGS2	111	engeletin
arachidonic acid metabolism pathway	PTGS2	130	apigenin
